# Supplementary material for: Human polyomavirus BKV infection of endothelial cells results in interferon pathway induction and persistence
Source: PLoS Pathog. 2019 Jan 8;15(1):e1007505. doi: 10.1371/journal.ppat.1007505 (PMC6338385; doi:10.1371/journal.ppat.1007505)
Supplement: S1 Table — (XLSX) [file ppat.1007505.s007.xlsx]

## Sheet: Sheet1
Cell Type	Source organ	Donor Number	Sex	Age	Ethnicity	Growth Medium
Epithelial cells	Lung	1	Male	38 years	Caucasian	Small Airway Epithelial Cell Growth Medium (CC-3118) (Lonza)
		2	Female	19 years	Caucasian
		3	Female	7 years	African American
Epithelial cells	Kidney (Proximal tubule)	1	Female	60 years	African American	Renal Epithelial Growth Medium (CC-3190) (Lonza) or Renal Epithelial Cell Basal Medium (PCS-400-030) + Renal Epithelial Cell Growth Kit (PCS-400-040) (ATCC)
		2	Male	51 years	African American
Epithelial cells	Kidney (Medulla)	1	Female	2 months	African American	Renal Epithelial Cell Basal Medium (LM-0010) + Renal Epithelial Cell Growth Kit (LS-1048) (Lifeline Cell Technology)
Epithelial cells	Bladder	1	Female	24 years	African American	UroLife A Basal Medium (LM-0043) and UroLife A LifeFactors Kit (LS-1091) (Lifeline Cell Technology)
Epithelial cells	Urethra	1	Male	27 years	Caucasian	Human Urethral Epithelial Cell Growth Medium Kit (223K-500) (Cell Applications)
Endothelial cells	Lung	1	Male	57 years	Hispanic	Endothelial Cell Growth Medium (CC-3162) (Lonza) or Vascular Cell Basal Medium (PCS-100-030) + Endothelial Cell Growth Kit-VEGF (PCS-100-041) (ATCC)
		2	Female	39 years	African American
		3	Male	11 years	Caucasian
Endothelial cells	Bladder	1	Female	40 years	African American	Endothelial Cell Growth Medium (CC-3162) (Lonza) or Vascular Cell Basal Medium (PCS-100-030) + Endothelial Cell Growth Kit-VEGF (PCS-100-041) (ATCC)
Fibroblasts	Lung	1	Female	57 years	Caucasian	Fibroblast Growth Medium-2 (CC-3132) (Lonza)
Fibroblasts	Bladder	1	Male	20 years	Caucasian	FibroLife (LM-0001) + Low serum FIbroLife S2 LifeFactors Kit (LS-1038) (Lifeline Cell Technology)
