# Supplementary material for: Human polyomavirus BKV infection of endothelial cells results in interferon pathway induction and persistence
Source: PLoS Pathog. 2019 Jan 8;15(1):e1007505. doi: 10.1371/journal.ppat.1007505 (PMC6338385; doi:10.1371/journal.ppat.1007505)
Supplement: S2 Table — (XLSX) [file ppat.1007505.s008.xlsx]

## Sheet: Sheet1
ENSEMBL	Name	gene_biotype	geneid	name	BKV/Mock (Log2 ratio)	BKV (TPM)	Mock (TPM)
ENSG00000000460	C1orf112	protein_coding	55732	chromosome 1 open reading frame 112	2.84662	18.976	2.63808
ENSG00000004975	DVL2	protein_coding	1856	dishevelled segment polarity protein 2	1.09913	18.9329	8.83782
ENSG00000006576	PHTF2	protein_coding	57157	putative homeodomain transcription factor 2	2.25321	17.4398	3.65811
ENSG00000006625	GGCT	protein_coding	79017	gamma-glutamylcyclotransferase	1.18158	131.796	58.1046
ENSG00000006634	DBF4	protein_coding	10926	DBF4 zinc finger	1.79775	34.261	9.85428
ENSG00000010292	NCAPD2	protein_coding	9918	non-SMC condensin I complex, subunit D2	1.87753	51.13	13.915
ENSG00000011304	PTBP1	protein_coding	5725	polypyrimidine tract binding protein 1	1.1195	91.1017	41.9297
ENSG00000011426	ANLN	protein_coding	54443	anillin actin binding protein	3.85705	172.346	11.8936
ENSG00000012048	BRCA1	protein_coding	672	breast cancer 1, early onset	2.2492	33.0722	6.95644
ENSG00000012963	UBR7	protein_coding	55148	ubiquitin protein ligase E3 component n-recognin 7 (putative)	1.36356	64.5777	25.0964
ENSG00000013573	DDX11	protein_coding	1663	DEAD/H (Asp-Glu-Ala-Asp/His) box helicase 11	1.751	12.2809	3.64861
ENSG00000013810	TACC3	protein_coding	10460	transforming, acidic coiled-coil containing protein 3	3.19783	53.9569	5.88037
ENSG00000014138	POLA2	protein_coding	23649	polymerase (DNA directed), alpha 2, accessory subunit	2.35996	35.386	6.89307
ENSG00000020922	MRE11A	protein_coding	4361	MRE11 homolog A, double strand break repair nuclease	1.16283	20.0772	8.96717
ENSG00000023041	ZDHHC6	protein_coding	64429	zinc finger, DHHC-type containing 6	1.05754	84.9168	40.7984
ENSG00000024526	DEPDC1	protein_coding	55635	DEP domain containing 1	3.53876	32.0154	2.75478
ENSG00000025770	NCAPH2	protein_coding	29781	non-SMC condensin II complex, subunit H2	2.28081	53.5681	11.0234
ENSG00000030066	NUP160	protein_coding	23279	nucleoporin 160kDa	1.40764	26.1904	9.87185
ENSG00000031691	CENPQ	protein_coding	55166	centromere protein Q	3.31588	67.256	6.75384
ENSG00000035499	DEPDC1B	protein_coding	55789	DEP domain containing 1B	2.90408	27.1893	3.63231
ENSG00000038210	PI4K2B	protein_coding	55300	phosphatidylinositol 4-kinase type 2 beta	1.23275	56.5329	24.055
ENSG00000040275	SPDL1	protein_coding	54908	spindle apparatus coiled-coil protein 1	1.66103	42.3762	13.3999
ENSG00000047634	SCML1	protein_coding	6322	sex comb on midleg-like 1 (Drosophila)	1.63079	22.6123	7.30175
ENSG00000049130	KITLG	protein_coding	4254	KIT ligand	1.41307	10.052	3.77466
ENSG00000049541	RFC2	protein_coding	5982	replication factor C (activator 1) 2, 40kDa	2.71307	127.219	19.4015
ENSG00000051180	RAD51	protein_coding	5888	RAD51 recombinase	3.17641	37.6695	4.16674
ENSG00000051341	POLQ	protein_coding	10721	polymerase (DNA directed), theta	3.89156	13.344	0.899104
ENSG00000051825	MPHOSPH9	protein_coding	10198	M-phase phosphoprotein 9	1.11241	10.5123	4.86214
ENSG00000056050	HPF1	protein_coding	54969	chromosome 4 open reading frame 27	1.06225	72.6418	34.7871
ENSG00000056736	IL17RB	protein_coding	55540	interleukin 17 receptor B	1.3623	15.5825	6.06102
ENSG00000058804	NDC1	protein_coding	55706	NDC1 transmembrane nucleoporin	1.73173	61.8771	18.6306
ENSG00000060688	SNRNP40	protein_coding	9410	small nuclear ribonucleoprotein 40kDa (U5)	1.00245	38.3652	19.1501
ENSG00000060749	QSER1	protein_coding	79832	glutamine and serine rich 1	1.1163	13.618	6.28162
ENSG00000062822	POLD1	protein_coding	5424	polymerase (DNA directed), delta 1, catalytic subunit	1.83106	20.7182	5.82299
ENSG00000064763	FAR2	protein_coding	55711	fatty acyl CoA reductase 2	1.2006	12.1143	5.27082
ENSG00000065328	MCM10	protein_coding	55388	minichromosome maintenance 10 replication initiation factor	4.31336	40.3372	2.02887
ENSG00000066279	ASPM	protein_coding	259266	abnormal spindle microtubule assembly	2.82524	12.8908	1.81885
ENSG00000066583	ISOC1	protein_coding	51015	isochorismatase domain containing 1	1.34395	50.0113	19.7015
ENSG00000067064	IDI1	protein_coding	3422	isopentenyl-diphosphate delta isomerase 1	1.27646	232.571	96.0069
ENSG00000067955	CBFB	protein_coding	865	core-binding factor, beta subunit	1.34193	49.6397	19.5825
ENSG00000068489	PRR11	protein_coding	55771	proline rich 11	2.27741	27.9191	5.75881
ENSG00000070761	CFAP20	protein_coding	29105	cilia and flagella associated protein 20	1.0677	42.1398	20.104
ENSG00000070814	TCOF1	protein_coding	6949	Treacher Collins-Franceschetti syndrome 1	1.07577	13.8689	6.57966
ENSG00000070950	RAD18	protein_coding	56852	RAD18 E3 ubiquitin protein ligase	1.6292	20.5597	6.64629
ENSG00000071539	TRIP13	protein_coding	9319	thyroid hormone receptor interactor 13	2.63929	65.8728	10.573
ENSG00000071655	MBD3	protein_coding	53615	methyl-CpG binding domain protein 3	1.37335	22.6927	8.75924
ENSG00000072501	SMC1A	protein_coding	8243	structural maintenance of chromosomes 1A	1.47713	38.9775	14.0008
ENSG00000072571	HMMR	protein_coding	3161	hyaluronan-mediated motility receptor (RHAMM)	3.12273	46.2761	5.31278
ENSG00000073111	MCM2	protein_coding	4171	minichromosome maintenance complex component 2	2.54146	44.7716	7.69035
ENSG00000074266	EED	protein_coding	8726	embryonic ectoderm development	1.43874	18.8636	6.95861
ENSG00000075131	TIPIN	protein_coding	54962	TIMELESS interacting protein	2.38707	41.7443	7.98029
ENSG00000075218	GTSE1	protein_coding	51512	G-2 and S-phase expressed 1	3.55596	17.6347	1.4994
ENSG00000075303	SLC25A40	protein_coding	55972	solute carrier family 25, member 40	1.61634	36.7327	11.9808
ENSG00000076003	MCM6	protein_coding	4175	minichromosome maintenance complex component 6	2.08306	160.62	37.9085
ENSG00000076248	UNG	protein_coding	7374	uracil DNA glycosylase	1.04909	55.6487	26.8935
ENSG00000076382	SPAG5	protein_coding	10615	sperm associated antigen 5	3.53299	39.8731	3.44463
ENSG00000077152	UBE2T	protein_coding	29089	ubiquitin-conjugating enzyme E2T	2.56771	238.961	40.306
ENSG00000077514	POLD3	protein_coding	10714	polymerase (DNA-directed), delta 3, accessory subunit	2.37626	40.1613	7.73536
ENSG00000079134	THOC1	protein_coding	9984	THO complex 1	1.04968	14.1807	6.85035
ENSG00000079387	SENP1	protein_coding	29843	SUMO1/sentrin specific peptidase 1	1.37369	14.8575	5.73354
ENSG00000079616	KIF22	protein_coding	3835	kinesin family member 22	1.96131	48.5494	12.4673
ENSG00000080345	RIF1	protein_coding	55183	replication timing regulatory factor 1	1.13503	13.7993	6.28316
ENSG00000080824	HSP90AA1	protein_coding	3320	heat shock protein 90kDa alpha (cytosolic), class A member 1	1.56804	1836.83	619.504
ENSG00000080839	RBL1	protein_coding	5933	retinoblastoma-like 1	3.2198	20.496	2.19995
ENSG00000080986	NDC80	protein_coding	10403	NDC80 kinetochore complex component	3.80454	50.952	3.64654
ENSG00000081870	HSPB11	protein_coding	51668	heat shock protein family B (small), member 11	1.36561	55.6676	21.6029
ENSG00000082497	SERTAD4	protein_coding	56256	SERTA domain containing 4	2.48357	13.1028	2.34279
ENSG00000082898	XPO1	protein_coding	7514	exportin 1	1.05043	72.4321	34.9719
ENSG00000085840	ORC1	protein_coding	4998	origin recognition complex, subunit 1	3.5145	30.8041	2.69549
ENSG00000085999	RAD54L	protein_coding	8438	RAD54-like (S. cerevisiae)	3.78908	28.1241	2.03447
ENSG00000087087	SRRT	protein_coding	51593	serrate, RNA effector molecule	1.37427	52.5131	20.2568
ENSG00000087301	TXNDC16	protein_coding	57544	thioredoxin domain containing 16	1.44943	10.9461	4.00807
ENSG00000087586	AURKA	protein_coding	6790	aurora kinase A	1.5426	55.3942	19.015
ENSG00000088325	TPX2	protein_coding	22974	TPX2, microtubule-associated	2.45283	126.192	23.0493
ENSG00000089685	BIRC5	protein_coding	332	baculoviral IAP repeat containing 5	3.55739	60.8558	5.16916
ENSG00000090889	KIF4A	protein_coding	24137	kinesin family member 4A	3.53831	38.9313	3.35089
ENSG00000091651	ORC6	protein_coding	23594	origin recognition complex, subunit 6	2.96343	38.1143	4.88659
ENSG00000092201	SUPT16H	protein_coding	11198	SPT16 homolog, facilitates chromatin remodeling subunit	1.04363	109.132	52.9406
ENSG00000092470	WDR76	protein_coding	79968	WD repeat domain 76	3.44899	55.9212	5.12066
ENSG00000092621	PHGDH	protein_coding	26227	phosphoglycerate dehydrogenase	1.72569	23.3393	7.05675
ENSG00000092853	CLSPN	protein_coding	63967	claspin	4.42904	43.8208	2.03426
ENSG00000093009	CDC45	protein_coding	8318	cell division cycle 45	4.03503	53.3661	3.25537
ENSG00000094804	CDC6	protein_coding	990	cell division cycle 6	4.01216	94.0912	5.83133
ENSG00000094916	CBX5	protein_coding	23468	chromobox homolog 5	1.5894	49.6379	16.4952
ENSG00000095002	MSH2	protein_coding	4436	mutS homolog 2	2.1229	59.9999	13.7751
ENSG00000095209	TMEM38B	protein_coding	55151	transmembrane protein 38B	1.01717	19.481	9.62527
ENSG00000095319	NUP188	protein_coding	23511	nucleoporin 188kDa	1.2191	31.6918	13.6132
ENSG00000097046	CDC7	protein_coding	8317	cell division cycle 7	2.46598	44.5258	8.05894
ENSG00000099256	PRTFDC1	protein_coding	56952	phosphoribosyl transferase domain containing 1	1.58696	50.0125	16.6478
ENSG00000099901	RANBP1	protein_coding	5902	RAN binding protein 1	1.58696	124.477	41.4346
ENSG00000100147	CCDC134	protein_coding	79879	coiled-coil domain containing 134	1.41218	19.902	7.47805
ENSG00000100162	CENPM	protein_coding	79019	centromere protein M	3.18177	66.7013	7.35064
ENSG00000100258	LMF2	protein_coding	91289	lipase maturation factor 2	1.03785	65.1953	31.7535
ENSG00000100263	RHBDD3	protein_coding	25807	rhomboid domain containing 3	1.24673	10.0156	4.22061
ENSG00000100281	HMGXB4	protein_coding	10042	HMG box domain containing 4	1.10874	24.3193	11.2768
ENSG00000100297	MCM5	protein_coding	4174	minichromosome maintenance complex component 5	2.14732	29.4917	6.65722
ENSG00000100473	COCH	protein_coding	1690	cochlin	2.07722	30.8008	7.2989
ENSG00000100479	POLE2	protein_coding	5427	polymerase (DNA directed), epsilon 2, accessory subunit	2.62395	29.445	4.77665
ENSG00000100526	CDKN3	protein_coding	1033	cyclin-dependent kinase inhibitor 3	2.38088	62.8656	12.0697
ENSG00000100726	TELO2	protein_coding	9894	telomere maintenance 2	1.60751	18.2266	5.9813
ENSG00000100749	VRK1	protein_coding	7443	vaccinia related kinase 1	2.18769	68.7605	15.0932
ENSG00000101003	GINS1	protein_coding	9837	GINS complex subunit 1 (Psf1 homolog)	3.08541	49.994	5.89003
ENSG00000101057	MYBL2	protein_coding	4605	v-myb avian myeloblastosis viral oncogene homolog-like 2	4.05269	129.302	7.79157
ENSG00000101407	TTI1	protein_coding	9675	TELO2 interacting protein 1	1.04563	28.8989	13.9996
ENSG00000101412	E2F1	protein_coding	1869	E2F transcription factor 1	3.51142	57.1622	5.01265
ENSG00000101447	FAM83D	protein_coding	81610	family with sequence similarity 83, member D	2.50762	24.4241	4.29487
ENSG00000101574	METTL4	protein_coding	64863	methyltransferase like 4	1.28752	13.2405	5.42404
ENSG00000101596	SMCHD1	protein_coding	23347	structural maintenance of chromosomes flexible hinge domain containing 1	1.31613	20.1079	8.07554
ENSG00000101868	POLA1	protein_coding	5422	polymerase (DNA directed), alpha 1, catalytic subunit	2.41206	26.1534	4.91388
ENSG00000101911	PRPS2	protein_coding	5634	phosphoribosyl pyrophosphate synthetase 2	1.46105	65.0279	23.62
ENSG00000101945	SUV39H1	protein_coding	6839	suppressor of variegation 3-9 homolog 1 (Drosophila)	1.93208	14.3474	3.75975
ENSG00000102054	RBBP7	protein_coding	5931	retinoblastoma binding protein 7	1.11659	120.959	55.784
ENSG00000102384	CENPI	protein_coding	2491	centromere protein I	3.20994	24.1935	2.61463
ENSG00000102977	ACD	protein_coding	65057	adrenocortical dysplasia homolog (mouse)	1.32771	20.221	8.05604
ENSG00000103121	CMC2	protein_coding	56942	C-x(9)-C motif containing 2	1.10903	18.3954	8.52822
ENSG00000103335	PIEZO1	protein_coding	9780	piezo-type mechanosensitive ion channel component 1	1.06448	14.9349	7.14107
ENSG00000103540	CCP110	protein_coding	9738	centriolar coiled coil protein 110kDa	1.61666	12.2857	4.00626
ENSG00000104147	OIP5	protein_coding	11339	Opa interacting protein 5	3.63567	37.3837	3.00771
ENSG00000104381	GDAP1	protein_coding	54332	ganglioside induced differentiation associated protein 1	1.05731	12.0374	5.78427
ENSG00000104450	SPAG1	protein_coding	6674	sperm associated antigen 1	1.14327	14.3277	6.4866
ENSG00000104497	SNX16	protein_coding	64089	sorting nexin 16	1.23066	12.5964	5.36764
ENSG00000104738	MCM4	protein_coding	4173	minichromosome maintenance complex component 4	2.92807	125.812	16.5305
ENSG00000104856	RELB	protein_coding	5971	v-rel avian reticuloendotheliosis viral oncogene homolog B	1.17636	23.9633	10.6029
ENSG00000104889	RNASEH2A	protein_coding	10535	ribonuclease H2, subunit A	2.84331	115.307	16.0671
ENSG00000105011	ASF1B	protein_coding	55723	anti-silencing function 1B histone chaperone	3.72239	100.996	7.65157
ENSG00000105173	CCNE1	protein_coding	898	cyclin E1	1.82246	27.795	7.85875
ENSG00000105397	TYK2	protein_coding	7297	tyrosine kinase 2	1.04834	19.546	9.45094
ENSG00000105486	LIG1	protein_coding	3978	ligase I, DNA, ATP-dependent	2.44669	20.9474	3.8424
ENSG00000105968	H2AFV	protein_coding	94239	H2A histone family, member V	1.32367	79.2934	31.6791
ENSG00000106144	CASP2	protein_coding	835	caspase 2, apoptosis-related cysteine peptidase	1.05583	11.9703	5.75794
ENSG00000106268	NUDT1	protein_coding	4521	nudix (nucleoside diphosphate linked moiety X)-type motif 1	1.99553	31.3188	7.85402
ENSG00000106399	RPA3	protein_coding	6119	replication protein A3, 14kDa	1.05885	66.7014	32.0176
ENSG00000106462	EZH2	protein_coding	2146	enhancer of zeste 2 polycomb repressive complex 2 subunit	2.53378	39.945	6.89792
ENSG00000107566	ERLIN1	protein_coding	10613	ER lipid raft associated 1	1.54466	67.0432	22.9808
ENSG00000108055	SMC3	protein_coding	9126	structural maintenance of chromosomes 3	1.43257	142.561	52.8145
ENSG00000108106	UBE2S	protein_coding	27338	ubiquitin-conjugating enzyme E2S	1.8112	57.324	16.3347
ENSG00000108384	RAD51C	protein_coding	5889	RAD51 paralog C	1.51327	19.4011	6.79653
ENSG00000108468	CBX1	protein_coding	10951	chromobox homolog 1	1.06236	117.394	56.2142
ENSG00000109084	TMEM97	protein_coding	27346	transmembrane protein 97	1.8255	72.4366	20.4375
ENSG00000109674	NEIL3	protein_coding	55247	nei-like DNA glycosylase 3	3.14918	25.6002	2.88567
ENSG00000109685	WHSC1	protein_coding	7468	Wolf-Hirschhorn syndrome candidate 1	1.34068	17.2476	6.80994
ENSG00000109805	NCAPG	protein_coding	64151	non-SMC condensin I complex, subunit G	3.83366	67.5699	4.73922
ENSG00000109881	CCDC34	protein_coding	91057	coiled-coil domain containing 34	2.14467	17.924	4.05345
ENSG00000110063	DCPS	protein_coding	28960	decapping enzyme, scavenger	1.24133	11.7784	4.98205
ENSG00000110172	CHORDC1	protein_coding	26973	cysteine and histidine-rich domain (CHORD) containing 1	1.09301	15.8854	7.44684
ENSG00000110583	NAA40	protein_coding	79829	N(alpha)-acetyltransferase 40, NatD catalytic subunit	1.04812	22.991	11.1184
ENSG00000111206	FOXM1	protein_coding	2305	forkhead box M1	3.36595	42.6011	4.13209
ENSG00000111231	GPN3	protein_coding	51184	GPN-loop GTPase 3	1.10997	55.1502	25.5513
ENSG00000111247	RAD51AP1	protein_coding	10635	RAD51 associated protein 1	4.25401	94.4528	4.95029
ENSG00000111331	OAS3	protein_coding	4940	2'-5'-oligoadenylate synthetase 3, 100kDa	2.66205	10.2706	1.6227
ENSG00000111445	RFC5	protein_coding	5985	replication factor C (activator 1) 5, 36.5kDa	2.32365	68.6897	13.7216
ENSG00000111581	NUP107	protein_coding	57122	nucleoporin 107kDa	1.50731	30.9514	10.8877
ENSG00000111602	TIMELESS	protein_coding	8914	timeless circadian clock	2.6907	30.5535	4.73238
ENSG00000111665	CDCA3	protein_coding	83461	cell division cycle associated 3	3.19274	19.589	2.14241
ENSG00000112029	FBXO5	protein_coding	26271	F-box protein 5	3.35033	40.1073	3.93254
ENSG00000112118	MCM3	protein_coding	4172	minichromosome maintenance complex component 3	2.48399	181.132	32.3772
ENSG00000112210	RAB23	protein_coding	51715	RAB23, member RAS oncogene family	1.00329	19.3354	9.64569
ENSG00000112312	GMNN	protein_coding	51053	geminin, DNA replication inhibitor	2.58848	69.3518	11.5305
ENSG00000112742	TTK	protein_coding	7272	TTK protein kinase	3.32231	35.5286	3.55191
ENSG00000112984	KIF20A	protein_coding	10112	kinesin family member 20A	2.63198	32.3402	5.21721
ENSG00000113368	LMNB1	protein_coding	4001	lamin B1	3.13419	68.5738	7.81041
ENSG00000113456	RAD1	protein_coding	5810	RAD1 checkpoint DNA exonuclease	1.49855	25.3009	8.9542
ENSG00000113460	BRIX1	protein_coding	55299	BRX1, biogenesis of ribosomes	1.32251	45.1247	18.0426
ENSG00000113569	NUP155	protein_coding	9631	nucleoporin 155kDa	1.65113	25.7957	8.21313
ENSG00000113810	SMC4	protein_coding	10051	structural maintenance of chromosomes 4	2.63295	60.1361	9.69481
ENSG00000114346	ECT2	protein_coding	1894	epithelial cell transforming 2	1.13162	106.081	48.4159
ENSG00000114405	C3orf14	protein_coding	57415	chromosome 3 open reading frame 14	1.66289	31.8453	10.0569
ENSG00000114450	GNB4	protein_coding	59345	guanine nucleotide binding protein (G protein), beta polypeptide 4	1.18619	24.6504	10.8329
ENSG00000114491	UMPS	protein_coding	7372	uridine monophosphate synthetase	1.0524	24.8601	11.9867
ENSG00000115159	GPD2	protein_coding	2820	glycerol-3-phosphate dehydrogenase 2 (mitochondrial)	1.39803	27.6745	10.501
ENSG00000115163	CENPA	protein_coding	1058	centromere protein A	3.08095	26.2734	3.10497
ENSG00000115355	CCDC88A	protein_coding	55704	coiled-coil domain containing 88A	1.09071	13.5822	6.37724
ENSG00000115392	FANCL	protein_coding	55120	Fanconi anemia, complementation group L	2.4308	45.2527	8.39267
ENSG00000115902	SLC1A4	protein_coding	6509	solute carrier family 1 (glutamate/neutral amino acid transporter), member 4	1.90269	14.5701	3.8967
ENSG00000116062	MSH6	protein_coding	2956	mutS homolog 6	1.26769	43.2628	17.9681
ENSG00000116161	CACYBP	protein_coding	27101	calcyclin binding protein	1.13081	161.895	73.9311
ENSG00000116237	ICMT	protein_coding	23463	isoprenylcysteine carboxyl methyltransferase	1.35263	156.149	61.1445
ENSG00000116497	S100PBP	protein_coding	64766	S100P binding protein	1.02555	12.1348	5.9609
ENSG00000116670	MAD2L2	protein_coding	10459	MAD2 mitotic arrest deficient-like 2 (yeast)	1.16512	40.8727	18.2263
ENSG00000116830	TTF2	protein_coding	8458	transcription termination factor, RNA polymerase II	1.37171	12.3871	4.78681
ENSG00000116962	NID1	protein_coding	4811	nidogen 1	1.5171	13.5236	4.72497
ENSG00000117155	SSX2IP	protein_coding	117178	synovial sarcoma, X breakpoint 2 interacting protein	1.36469	18.6916	7.25828
ENSG00000117318	ID3	protein_coding	3399	inhibitor of DNA binding 3, dominant negative helix-loop-helix protein	1.07304	11.0169	5.2365
ENSG00000117399	CDC20	protein_coding	991	cell division cycle 20	2.47271	92.7101	16.702
ENSG00000117632	STMN1	protein_coding	3925	stathmin 1	2.00116	228.243	57.0149
ENSG00000117650	NEK2	protein_coding	4751	NIMA-related kinase 2	3.10165	24.8904	2.89963
ENSG00000117697	NSL1	protein_coding	25936	NSL1, MIS12 kinetochore complex component	1.0765	32.2492	15.2919
ENSG00000117724	CENPF	protein_coding	1063	centromere protein F, 350/400kDa	2.7925	37.2834	5.38132
ENSG00000117748	RPA2	protein_coding	6118	replication protein A2, 32kDa	1.04842	118.62	57.3528
ENSG00000118193	KIF14	protein_coding	9928	kinesin family member 14	3.09102	11.4948	1.34899
ENSG00000118242	MREG	protein_coding	55686	melanoregulin	1.13061	10.1129	4.61878
ENSG00000118412	CASP8AP2	protein_coding	9994	caspase 8 associated protein 2	1.83389	16.3082	4.57455
ENSG00000118655	DCLRE1B	protein_coding	64858	DNA cross-link repair 1B	2.00295	25.1139	6.26567
ENSG00000119333	WDR34	protein_coding	89891	WD repeat domain 34	1.33796	56.6717	22.4181
ENSG00000119403	PHF19	protein_coding	26147	PHD finger protein 19	1.66667	29.7176	9.36043
ENSG00000119514	GALNT12	protein_coding	79695	polypeptide N-acetylgalactosaminyltransferase 12	1.28997	27.6644	11.3136
ENSG00000119640	ACYP1	protein_coding	97	acylphosphatase 1, erythrocyte (common) type	1.63587	23.1899	7.46194
ENSG00000119865	CNRIP1	protein_coding	25927	cannabinoid receptor interacting protein 1	1.00465	13.7473	6.85151
ENSG00000119906	SLF2	protein_coding	55719	SMC5-SMC6 complex localization factor 2	1.50548	33.2421	11.7083
ENSG00000119969	HELLS	protein_coding	3070	helicase, lymphoid-specific	3.3933	31.6046	3.00792
ENSG00000120253	NUP43	protein_coding	348995	nucleoporin 43kDa	1.08624	44.4814	20.9502
ENSG00000120334	CENPL	protein_coding	91687	centromere protein L	1.64127	10.8407	3.47526
ENSG00000120437	ACAT2	protein_coding	39	acetyl-CoA acetyltransferase 2	1.21523	115.602	49.7903
ENSG00000120539	MASTL	protein_coding	84930	microtubule associated serine/threonine kinase-like	2.67919	84.5314	13.1978
ENSG00000120647	CCDC77	protein_coding	84318	coiled-coil domain containing 77	1.44369	14.4057	5.29593
ENSG00000120694	HSPH1	protein_coding	10808	heat shock 105kDa/110kDa protein 1	1.06123	71.4689	34.2495
ENSG00000120699	EXOSC8	protein_coding	11340	exosome component 8	1.57169	51.2283	17.2339
ENSG00000120738	EGR1	protein_coding	1958	early growth response 1	1.20463	39.9964	17.3537
ENSG00000120802	TMPO	protein_coding	7112	thymopoietin	2.20186	65.4805	14.2326
ENSG00000120868	APAF1	protein_coding	317	apoptotic peptidase activating factor 1	1.00779	14.7627	7.3416
ENSG00000121152	NCAPH	protein_coding	23397	non-SMC condensin I complex, subunit H	4.02158	52.5224	3.23391
ENSG00000121211	MND1	protein_coding	84057	meiotic nuclear divisions 1	3.73131	53.6087	4.03645
ENSG00000121621	KIF18A	protein_coding	81930	kinesin family member 18A	1.91137	16.851	4.47967
ENSG00000121957	GPSM2	protein_coding	29899	G-protein signaling modulator 2	1.54148	16.3365	5.61213
ENSG00000122566	HNRNPA2B1	protein_coding	3181	heterogeneous nuclear ribonucleoprotein A2/B1	1.02951	558.635	273.663
ENSG00000122687	MRM2	protein_coding	29960	FtsJ RNA methyltransferase homolog 2 (E. coli)	1.04924	55.7481	26.9388
ENSG00000122952	ZWINT	protein_coding	11130	ZW10 interacting kinetochore protein	4.2158	199.709	10.7477
ENSG00000123080	CDKN2C	protein_coding	1031	cyclin-dependent kinase inhibitor 2C (p18, inhibits CDK4)	2.64284	28.592	4.57794
ENSG00000123136	DDX39A	protein_coding	10212	DEAD (Asp-Glu-Ala-Asp) box polypeptide 39A	1.17899	47.9151	21.1622
ENSG00000123219	CENPK	protein_coding	64105	centromere protein K	3.81727	37.124	2.63356
ENSG00000123374	CDK2	protein_coding	1017	cyclin-dependent kinase 2	2.29486	99.9152	20.3616
ENSG00000123416	TUBA1B	protein_coding	10376	tubulin, alpha 1b	1.95705	1769.41	455.72
ENSG00000123473	STIL	protein_coding	6491	SCL/TAL1 interrupting locus	2.14064	22.6241	5.13066
ENSG00000123485	HJURP	protein_coding	55355	Holliday junction recognition protein	2.98044	53.7498	6.81045
ENSG00000123737	EXOSC9	protein_coding	5393	exosome component 9	2.08894	49.7546	11.695
ENSG00000123975	CKS2	protein_coding	1164	CDC28 protein kinase regulatory subunit 2	1.54041	1006.59	346.055
ENSG00000124207	CSE1L	protein_coding	1434	CSE1 chromosome segregation 1-like (yeast)	1.33332	239.194	94.9254
ENSG00000124795	DEK	protein_coding	7913	DEK proto-oncogene	1.98553	295.907	74.7225
ENSG00000125450	NUP85	protein_coding	79902	nucleoporin 85kDa	1.144	47.2755	21.3923
ENSG00000125454	SLC25A19	protein_coding	60386	solute carrier family 25 (mitochondrial thiamine pyrophosphate carrier), member 19	1.38417	20.987	8.04031
ENSG00000125520	SLC2A4RG	protein_coding	56731	SLC2A4 regulator	1.18209	55.1227	24.2933
ENSG00000125835	SNRPB	protein_coding	6628	small nuclear ribonucleoprotein polypeptides B and B1	1.06959	436.286	207.87
ENSG00000125871	MGME1	protein_coding	92667	mitochondrial genome maintenance exonuclease 1	1.10956	83.568	38.7284
ENSG00000125885	MCM8	protein_coding	84515	minichromosome maintenance 8 homologous recombination repair factor	2.30024	27.0623	5.49446
ENSG00000126215	XRCC3	protein_coding	7517	X-ray repair complementing defective repair in Chinese hamster cells 3	3.03454	10.3977	1.26897
ENSG00000126216	TUBGCP3	protein_coding	10426	tubulin, gamma complex associated protein 3	1.51327	15.9333	5.58173
ENSG00000126246	IGFLR1	protein_coding	79713	IGF-like family receptor 1	1.01963	10.0498	4.95699
ENSG00000126261	UBA2	protein_coding	10054	ubiquitin-like modifier activating enzyme 2	1.12586	108.361	49.6539
ENSG00000126453	BCL2L12	protein_coding	83596	BCL2-like 12 (proline rich)	2.26664	35.6329	7.40497
ENSG00000126787	DLGAP5	protein_coding	9787	discs, large (Drosophila) homolog-associated protein 5	3.23693	65.1871	6.9143
ENSG00000127191	TRAF2	protein_coding	7186	TNF receptor-associated factor 2	1.08595	21.2577	10.0141
ENSG00000127337	YEATS4	protein_coding	8089	YEATS domain containing 4	1.29724	59.3829	24.1631
ENSG00000127423	AUNIP	protein_coding	79000	aurora kinase A and ninein interacting protein	3.35061	12.4263	1.21817
ENSG00000127564	PKMYT1	protein_coding	9088	protein kinase, membrane associated tyrosine/threonine 1	3.7903	19.7161	1.42504
ENSG00000127586	CHTF18	protein_coding	63922	chromosome transmission fidelity factor 18	3.0898	10.7417	1.26168
ENSG00000128050	PAICS	protein_coding	10606	phosphoribosylaminoimidazole carboxylase, phosphoribosylaminoimidazole succinocarboxamide synthetase	1.01095	142.138	70.5313
ENSG00000128191	DGCR8	protein_coding	54487	DGCR8 microprocessor complex subunit	1.52184	19.6214	6.833
ENSG00000128245	YWHAH	protein_coding	7533	tyrosine 3-monooxygenase/tryptophan 5-monooxygenase activation protein, eta	1.0727	356.695	169.582
ENSG00000128534	LSM8	protein_coding	51691	LSM8 homolog, U6 small nuclear RNA associated	1.00344	28.278	14.1054
ENSG00000128708	HAT1	protein_coding	8520	histone acetyltransferase 1	1.86279	71.1275	19.556
ENSG00000128944	KNSTRN	protein_coding	90417	kinetochore-localized astrin/SPAG5 binding protein	1.62396	39.6629	12.8684
ENSG00000128951	DUT	protein_coding	1854	deoxyuridine triphosphatase	1.51787	92.2932	32.2289
ENSG00000128973	CLN6	protein_coding	54982	ceroid-lipofuscinosis, neuronal 6, late infantile, variant	1.48607	16.5438	5.90588
ENSG00000129173	E2F8	protein_coding	79733	E2F transcription factor 8	3.9773	34.9156	2.21682
ENSG00000129195	FAM64A	protein_coding	54478	family with sequence similarity 64, member A	3.36322	21.2795	2.0679
ENSG00000129355	CDKN2D	protein_coding	1032	cyclin-dependent kinase inhibitor 2D (p19, inhibits CDK4)	1.44764	29.4104	10.7825
ENSG00000129484	PARP2	protein_coding	10038	poly (ADP-ribose) polymerase 2	1.90715	58.5349	15.6065
ENSG00000129534	MIS18BP1	protein_coding	55320	MIS18 binding protein 1	1.7536	22.7049	6.73338
ENSG00000129810	SGO1	protein_coding	151648	shugoshin-like 1 (S. pombe)	4.0988	18.1997	1.06219
ENSG00000130164	LDLR	protein_coding	3949	low density lipoprotein receptor	1.2111	45.912	19.8313
ENSG00000130193	THEM6	protein_coding	51337	thioesterase superfamily member 6	1.11435	20.0469	9.2596
ENSG00000130695	CEP85	protein_coding	64793	centrosomal protein 85kDa	1.03027	12.4172	6.07968
ENSG00000130713	EXOSC2	protein_coding	23404	exosome component 2	1.21284	30.7863	13.2818
ENSG00000130717	UCK1	protein_coding	83549	uridine-cytidine kinase 1	1.12572	46.7063	21.4042
ENSG00000130748	TMEM160	protein_coding	54958	transmembrane protein 160	1.46597	32.3105	11.6961
ENSG00000130816	DNMT1	protein_coding	1786	DNA (cytosine-5-)-methyltransferase 1	2.1003	36.2577	8.45562
ENSG00000131153	GINS2	protein_coding	51659	GINS complex subunit 2 (Psf2 homolog)	3.31324	52.9792	5.32993
ENSG00000131351	HAUS8	protein_coding	93323	HAUS augmin-like complex, subunit 8	2.77103	19.2176	2.81537
ENSG00000131462	TUBG1	protein_coding	7283	tubulin, gamma 1	1.3867	137.867	52.7259
ENSG00000131470	PSMC3IP	protein_coding	29893	PSMC3 interacting protein	3.26119	63.4188	6.61458
ENSG00000131747	TOP2A	protein_coding	7153	topoisomerase (DNA) II alpha	3.42518	145.836	13.5764
ENSG00000131876	SNRPA1	protein_coding	6627	small nuclear ribonucleoprotein polypeptide A'	1.19372	54.4835	23.8188
ENSG00000132017	DCAF15	protein_coding	90379	DDB1 and CUL4 associated factor 15	1.3756	19.0373	7.33682
ENSG00000132182	NUP210	protein_coding	23225	nucleoporin 210kDa	1.68172	15.806	4.92691
ENSG00000132383	RPA1	protein_coding	6117	replication protein A1, 70kDa	1.1822	73.4778	32.3801
ENSG00000132436	FIGNL1	protein_coding	63979	fidgetin-like 1	2.45218	40.0026	7.30984
ENSG00000132478	UNK	protein_coding	85451	unkempt family zinc finger	1.6889	11.3038	3.50602
ENSG00000132646	PCNA	protein_coding	5111	proliferating cell nuclear antigen	2.59701	798.206	131.928
ENSG00000132661	NXT1	protein_coding	29107	nuclear transport factor 2-like export factor 1	1.21644	80.7096	34.7329
ENSG00000132773	TOE1	protein_coding	114034	target of EGR1, member 1 (nuclear)	1.36156	16.5482	6.43992
ENSG00000132780	NASP	protein_coding	4678	nuclear autoantigenic sperm protein (histone-binding)	1.97381	75.0663	19.1103
ENSG00000133119	RFC3	protein_coding	5983	replication factor C (activator 1) 3, 38kDa	3.35583	98.6989	9.64065
ENSG00000133302	SLF1	protein_coding	84250	SMC5-SMC6 complex localization factor 1	2.03791	10.0592	2.44957
ENSG00000133739	LRRCC1	protein_coding	85444	leucine rich repeat and coiled-coil centrosomal protein 1	1.58514	12.8001	4.26617
ENSG00000134057	CCNB1	protein_coding	891	cyclin B1	1.62331	104.378	33.88
ENSG00000134222	PSRC1	protein_coding	84722	proline/serine-rich coiled-coil 1	2.02349	14.1861	3.48925
ENSG00000134291	TMEM106C	protein_coding	79022	transmembrane protein 106C	2.25572	178.457	37.3675
ENSG00000134690	CDCA8	protein_coding	55143	cell division cycle associated 8	3.00031	55.4398	6.92849
ENSG00000134758	RNF138	protein_coding	51444	ring finger protein 138, E3 ubiquitin protein ligase	1.27371	26.4418	10.9362
ENSG00000135045	C9orf40	protein_coding	55071	chromosome 9 open reading frame 40	1.94877	40.184	10.4091
ENSG00000135476	ESPL1	protein_coding	9700	extra spindle pole bodies like 1, separase	3.00316	10.2676	1.28065
ENSG00000135801	TAF5L	protein_coding	27097	TAF5-like RNA polymerase II, p300/CBP-associated factor (PCAF)-associated factor, 65kDa	1.01689	14.6835	7.25627
ENSG00000135913	USP37	protein_coding	57695	ubiquitin specific peptidase 37	1.9129	12.5259	3.32637
ENSG00000136104	RNASEH2B	protein_coding	79621	ribonuclease H2, subunit B	1.2664	10.8718	4.51935
ENSG00000136108	CKAP2	protein_coding	26586	cytoskeleton associated protein 2	1.62247	66.1979	21.4998
ENSG00000136122	BORA	protein_coding	79866	bora, aurora kinase A activator	1.62577	13.2098	4.28044
ENSG00000136159	NUDT15	protein_coding	55270	nudix (nucleoside diphosphate linked moiety X)-type motif 15	1.59114	95.8034	31.798
ENSG00000136492	BRIP1	protein_coding	83990	BRCA1 interacting protein C-terminal helicase 1	4.34839	13.0302	0.63967
ENSG00000136699	SMPD4	protein_coding	55627	sphingomyelin phosphodiesterase 4, neutral membrane (neutral sphingomyelinase-3)	1.1752	26.1368	11.574
ENSG00000136824	SMC2	protein_coding	10592	structural maintenance of chromosomes 2	2.43547	67.9628	12.5638
ENSG00000136861	CDK5RAP2	protein_coding	55755	CDK5 regulatory subunit associated protein 2	1.08028	18.021	8.5228
ENSG00000136943	CTSV	protein_coding	1515	cathepsin V	1.47841	11.2781	4.04751
ENSG00000136982	DSCC1	protein_coding	79075	DNA replication and sister chromatid cohesion 1	3.66806	63.9652	5.03207
ENSG00000137267	TUBB2A	protein_coding	7280	tubulin, beta 2A class IIa	1.07264	125.638	59.7345
ENSG00000137310	TCF19	protein_coding	6941	transcription factor 19	3.55675	77.6659	6.59998
ENSG00000137404	NRM	protein_coding	11270	nurim (nuclear envelope membrane protein)	1.60942	27.0842	8.87629
ENSG00000137563	GGH	protein_coding	8836	gamma-glutamyl hydrolase (conjugase, folylpolygammaglutamyl hydrolase)	1.44089	87.7415	32.3187
ENSG00000137656	BUD13	protein_coding	84811	BUD13 homolog	1.19331	35.4757	15.5135
ENSG00000137770	CTDSPL2	protein_coding	51496	CTD (carboxy-terminal domain, RNA polymerase II, polypeptide A) small phosphatase like 2	1.5223	13.7677	4.79296
ENSG00000137804	NUSAP1	protein_coding	51203	nucleolar and spindle associated protein 1	3.11746	191.034	22.0122
ENSG00000137807	KIF23	protein_coding	9493	kinesin family member 23	2.76981	42.2127	6.18939
ENSG00000137812	KNL1	protein_coding	57082	cancer susceptibility candidate 5	3.63865	16.8338	1.35157
ENSG00000137814	HAUS2	protein_coding	55142	HAUS augmin-like complex, subunit 2	1.43273	57.3839	21.2567
ENSG00000137880	GCHFR	protein_coding	2644	GTP cyclohydrolase I feedback regulator	1.24136	32.4261	13.7154
ENSG00000138092	CENPO	protein_coding	79172	centromere protein O	2.43338	25.758	4.7686
ENSG00000138160	KIF11	protein_coding	3832	kinesin family member 11	3.61669	78.2908	6.38233
ENSG00000138180	CEP55	protein_coding	55165	centrosomal protein 55kDa	3.38801	179.862	17.1809
ENSG00000138182	KIF20B	protein_coding	9585	kinesin family member 20B	2.45491	35.9337	6.5539
ENSG00000138190	EXOC6	protein_coding	54536	exocyst complex component 6	1.16854	22.2428	9.89523
ENSG00000138231	DBR1	protein_coding	51163	debranching RNA lariats 1	1.02588	29.101	14.2918
ENSG00000138346	DNA2	protein_coding	1763	DNA replication helicase/nuclease 2	2.87048	23.3036	3.18658
ENSG00000138376	BARD1	protein_coding	580	BRCA1 associated RING domain 1	3.25306	17.2061	1.80473
ENSG00000138587	MNS1	protein_coding	55329	meiosis-specific nuclear structural 1	3.57824	18.287	1.53103
ENSG00000138604	GLCE	protein_coding	26035	glucuronic acid epimerase	1.06504	13.4086	6.40878
ENSG00000138621	PPCDC	protein_coding	60490	phosphopantothenoylcysteine decarboxylase	1.12807	16.1676	7.39715
ENSG00000138668	HNRNPD	protein_coding	3184	heterogeneous nuclear ribonucleoprotein D (AU-rich element RNA binding protein 1, 37kDa)	1.05866	82.2135	39.469
ENSG00000138750	NUP54	protein_coding	53371	nucleoporin 54kDa	1.09219	54.7091	25.6613
ENSG00000138778	CENPE	protein_coding	1062	centromere protein E, 312kDa	2.35125	10.9375	2.14349
ENSG00000138780	GSTCD	protein_coding	79807	glutathione S-transferase, C-terminal domain containing	1.1641	23.4489	10.4639
ENSG00000139350	NEDD1	protein_coding	121441	neural precursor cell expressed, developmentally down-regulated 1	1.76978	47.1777	13.8351
ENSG00000139496	NUP58	protein_coding	9818	nucleoporin 58kDa	1.65707	36.3673	11.5315
ENSG00000139734	DIAPH3	protein_coding	81624	diaphanous-related formin 3	1.51796	37.9268	13.2433
ENSG00000139921	TMX1	protein_coding	81542	thioredoxin-related transmembrane protein 1	1.1945	81.0375	35.4083
ENSG00000140365	COMMD4	protein_coding	54939	COMM domain containing 4	1.10915	65.1968	30.2231
ENSG00000140525	FANCI	protein_coding	55215	Fanconi anemia, complementation group I	3.30121	81.4342	8.2612
ENSG00000141030	COPS3	protein_coding	8533	COP9 signalosome subunit 3	1.05087	117.558	56.7426
ENSG00000141480	ARRB2	protein_coding	409	arrestin, beta 2	1.16656	11.3032	5.0354
ENSG00000141499	WRAP53	protein_coding	55135	WD repeat containing, antisense to TP53	1.31479	11.9872	4.81865
ENSG00000141682	PMAIP1	protein_coding	5366	phorbol-12-myristate-13-acetate-induced protein 1	1.41275	59.3003	22.273
ENSG00000142230	SAE1	protein_coding	10055	SUMO1 activating enzyme subunit 1	1.23205	167.623	71.3594
ENSG00000142731	PLK4	protein_coding	10733	polo-like kinase 4	3.28102	40.9422	4.21198
ENSG00000142856	ITGB3BP	protein_coding	23421	integrin beta 3 binding protein (beta3-endonexin)	2.42502	20.4858	3.81461
ENSG00000142945	KIF2C	protein_coding	11004	kinesin family member 2C	3.3726	58.6612	5.66366
ENSG00000143228	NUF2	protein_coding	83540	NUF2, NDC80 kinetochore complex component	3.71931	47.3331	3.59369
ENSG00000143320	CRABP2	protein_coding	1382	cellular retinoic acid binding protein 2	1.90138	37.6781	10.0859
ENSG00000143401	ANP32E	protein_coding	81611	acidic (leucine-rich) nuclear phosphoprotein 32 family, member E	1.63986	139.617	44.8015
ENSG00000143476	DTL	protein_coding	51514	denticleless E3 ubiquitin protein ligase homolog (Drosophila)	3.86826	59.8764	4.10008
ENSG00000143493	INTS7	protein_coding	25896	integrator complex subunit 7	1.25337	30.2192	12.676
ENSG00000143942	CHAC2	protein_coding	494143	ChaC, cation transport regulator homolog 2 (E. coli)	1.50735	35.0641	12.334
ENSG00000144034	TPRKB	protein_coding	51002	TP53RK binding protein	1.0494	45.0162	21.7505
ENSG00000144231	POLR2D	protein_coding	5433	polymerase (RNA) II (DNA directed) polypeptide D	1.19226	29.742	13.0155
ENSG00000144354	CDCA7	protein_coding	83879	cell division cycle associated 7	1.92345	47.6633	12.5652
ENSG00000144401	METTL21A	protein_coding	151194	methyltransferase like 21A	1.00492	12.1491	6.05387
ENSG00000144554	FANCD2	protein_coding	2177	Fanconi anemia, complementation group D2	3.19974	24.2705	2.64155
ENSG00000144655	CSRNP1	protein_coding	64651	cysteine-serine-rich nuclear protein 1	1.14639	14.6822	6.63277
ENSG00000144827	ABHD10	protein_coding	55347	abhydrolase domain containing 10	1.18226	56.3527	24.8324
ENSG00000145365	TIFA	protein_coding	92610	TRAF-interacting protein with forkhead-associated domain	1.7205	21.6197	6.56035
ENSG00000145386	CCNA2	protein_coding	890	cyclin A2	3.57832	120.392	10.079
ENSG00000145604	SKP2	protein_coding	6502	S-phase kinase-associated protein 2, E3 ubiquitin protein ligase	1.85569	19.9983	5.52555
ENSG00000146143	PRIM2	protein_coding	5558	primase, DNA, polypeptide 2 (58kDa)	2.05811	28.4552	6.83296
ENSG00000146410	MTFR2	protein_coding	113115	mitochondrial fission regulator 2	2.87064	28.6982	3.9238
ENSG00000146670	CDCA5	protein_coding	113130	cell division cycle associated 5	4.09862	69.4691	4.05495
ENSG00000146842	TMEM209	protein_coding	84928	transmembrane protein 209	1.01044	13.7819	6.84123
ENSG00000146918	NCAPG2	protein_coding	54892	non-SMC condensin II complex, subunit G2	3.29214	58.1368	5.93499
ENSG00000147155	EBP	protein_coding	10682	emopamil binding protein (sterol isomerase)	1.06198	97.8639	46.8742
ENSG00000147526	TACC1	protein_coding	6867	transforming, acidic coiled-coil containing protein 1	1.09613	19.6621	9.19736
ENSG00000147536	GINS4	protein_coding	84296	GINS complex subunit 4 (Sld5 homolog)	3.00048	27.6785	3.45866
ENSG00000148229	POLE3	protein_coding	54107	polymerase (DNA directed), epsilon 3, accessory subunit	1.16088	75.3881	33.7164
ENSG00000148362	C9orf142	protein_coding	286257	chromosome 9 open reading frame 142	1.32769	61.2734	24.4116
ENSG00000148688	RPP30	protein_coding	10556	ribonuclease P/MRP 30kDa subunit	1.23875	33.1285	14.0379
ENSG00000148773	MKI67	protein_coding	4288	marker of proliferation Ki-67	3.82759	55.5079	3.90962
ENSG00000148835	TAF5	protein_coding	6877	TAF5 RNA polymerase II, TATA box binding protein (TBP)-associated factor, 100kDa	1.97676	16.3009	4.14141
ENSG00000149308	NPAT	protein_coding	4863	nuclear protein, ataxia-telangiectasia locus	1.0799	15.7764	7.46319
ENSG00000149485	FADS1	protein_coding	3992	fatty acid desaturase 1	1.01053	94.8775	47.0937
ENSG00000149503	INCENP	protein_coding	3619	inner centromere protein antigens 135/155kDa	2.10807	14.5279	3.36987
ENSG00000149554	CHEK1	protein_coding	1111	checkpoint kinase 1	1.29598	42.5513	17.3294
ENSG00000149636	DSN1	protein_coding	79980	DSN1 homolog, MIS12 kinetochore complex component	2.26206	85.9075	17.9094
ENSG00000149929	HIRIP3	protein_coding	8479	HIRA interacting protein 3	1.70359	31.5243	9.67861
ENSG00000151233	GXYLT1	protein_coding	283464	glucoside xylosyltransferase 1	1.10325	23.9779	11.1609
ENSG00000151287	TEX30	protein_coding	93081	testis expressed 30	1.42213	96.2944	35.9332
ENSG00000151503	NCAPD3	protein_coding	23310	non-SMC condensin II complex, subunit D3	1.96613	21.042	5.38545
ENSG00000151725	CENPU	protein_coding	79682	centromere protein U	3.4344	83.8912	7.75994
ENSG00000151743	AMN1	protein_coding	196394	antagonist of mitotic exit network 1 homolog	1.05889	10.075	4.83599
ENSG00000151849	CENPJ	protein_coding	55835	centromere protein J	2.05624	11.597	2.78839
ENSG00000152133	GPATCH11	protein_coding	253635	G patch domain containing 11	1.4488	26.905	9.856
ENSG00000152240	HAUS1	protein_coding	115106	HAUS augmin-like complex, subunit 1	1.47237	89.8195	32.3701
ENSG00000152253	SPC25	protein_coding	57405	SPC25, NDC80 kinetochore complex component	4.33805	64.1314	3.17093
ENSG00000152455	SUV39H2	protein_coding	79723	suppressor of variegation 3-9 homolog 2 (Drosophila)	1.90471	34.1037	9.10808
ENSG00000153044	CENPH	protein_coding	64946	centromere protein H	2.61579	68.3057	11.1436
ENSG00000153132	CLGN	protein_coding	1047	calmegin	1.1227	23.1979	10.6532
ENSG00000154146	NRGN	protein_coding	4900	neurogranin (protein kinase C substrate, RC3)	4.70499	11.5739	0.443746
ENSG00000154640	BTG3	protein_coding	10950	BTG family, member 3	1.32456	97.5657	38.9552
ENSG00000154760	SLFN13	protein_coding	146857	schlafen family member 13	1.76392	20.0994	5.91823
ENSG00000154839	SKA1	protein_coding	220134	spindle and kinetochore associated complex subunit 1	4.46195	44.4792	2.01826
ENSG00000154920	EME1	protein_coding	146956	essential meiotic structure-specific endonuclease 1	3.1916	10.3915	1.13739
ENSG00000155561	NUP205	protein_coding	23165	nucleoporin 205kDa	1.28437	53.0542	21.7815
ENSG00000155755	TMEM237	protein_coding	65062	transmembrane protein 237	1.4616	10.1777	3.69544
ENSG00000156136	DCK	protein_coding	1633	deoxycytidine kinase	1.83929	64.4749	18.0181
ENSG00000156374	PCGF6	protein_coding	84108	polycomb group ring finger 6	1.08612	28.5997	13.4712
ENSG00000156384	SFR1	protein_coding	119392	SWI5-dependent homologous recombination repair protein 1	1.46166	39.9079	14.4895
ENSG00000156504	FAM122B	protein_coding	159090	family with sequence similarity 122B	1.81247	27.2635	7.762
ENSG00000156802	ATAD2	protein_coding	29028	ATPase family, AAA domain containing 2	3.40517	111.523	10.527
ENSG00000156876	SASS6	protein_coding	163786	SAS-6 centriolar assembly protein	2.58912	16.8075	2.79318
ENSG00000156970	BUB1B	protein_coding	701	BUB1 mitotic checkpoint serine/threonine kinase B	3.26662	45.9603	4.77565
ENSG00000157193	LRP8	protein_coding	7804	low density lipoprotein receptor-related protein 8, apolipoprotein e receptor	1.01023	10.7841	5.35394
ENSG00000157456	CCNB2	protein_coding	9133	cyclin B2	2.77268	53.9942	7.90108
ENSG00000158164	TMSB15A	protein_coding	11013	thymosin beta 15a	3.76489	11.5274	0.847977
ENSG00000158201	ABHD3	protein_coding	171586	abhydrolase domain containing 3	1.38009	19.9117	7.64995
ENSG00000158402	CDC25C	protein_coding	995	cell division cycle 25C	3.22114	15.8217	1.69665
ENSG00000159055	MIS18A	protein_coding	54069	MIS18 kinetochore protein A	2.04344	57.6036	13.9738
ENSG00000159147	DONSON	protein_coding	29980	downstream neighbor of SON	2.53299	93.1138	16.0883
ENSG00000159231	CBR3	protein_coding	874	carbonyl reductase 3	1.41049	16.709	6.28566
ENSG00000159259	CHAF1B	protein_coding	8208	chromatin assembly factor 1, subunit B (p60)	3.01173	21.0535	2.61037
ENSG00000160446	ZDHHC12	protein_coding	84885	zinc finger, DHHC-type containing 12	1.19642	33.9841	14.8291
ENSG00000160447	PKN3	protein_coding	29941	protein kinase N3	1.8025	12.8176	3.6745
ENSG00000160753	RUSC1	protein_coding	23623	RUN and SH3 domain containing 1	1.03956	30.3182	14.749
ENSG00000160867	FGFR4	protein_coding	2264	fibroblast growth factor receptor 4	1.14444	10.1709	4.60096
ENSG00000160957	RECQL4	protein_coding	9401	RecQ helicase-like 4	3.08112	21.2363	2.5094
ENSG00000161036	LRWD1	protein_coding	222229	leucine-rich repeats and WD repeat domain containing 1	1.14529	12.4449	5.62633
ENSG00000161547	SRSF2	protein_coding	6427	serine/arginine-rich splicing factor 2	1.0735	155.633	73.9509
ENSG00000161618	ALDH16A1	protein_coding	126133	aldehyde dehydrogenase 16 family, member A1	1.24259	17.0068	7.1873
ENSG00000161800	RACGAP1	protein_coding	29127	Rac GTPase activating protein 1	2.11404	84.5381	19.5283
ENSG00000161847	RAVER1	protein_coding	125950	ribonucleoprotein, PTB-binding 1	1.49026	12.8263	4.56552
ENSG00000161888	SPC24	protein_coding	147841	SPC24, NDC80 kinetochore complex component	3.82655	32.5112	2.29154
ENSG00000161980	POLR3K	protein_coding	51728	polymerase (RNA) III (DNA directed) polypeptide K, 12.3 kDa	1.14	53.0615	24.0771
ENSG00000161981	SNRNP25	protein_coding	79622	small nuclear ribonucleoprotein 25kDa (U11/U12)	1.29636	46.2263	18.8211
ENSG00000162062	C16orf59	protein_coding	80178	chromosome 16 open reading frame 59	3.13529	10.1932	1.1601
ENSG00000162063	CCNF	protein_coding	899	cyclin F	2.39203	12.3639	2.35549
ENSG00000162073	PAQR4	protein_coding	124222	progestin and adipoQ receptor family member IV	1.38082	40.4634	15.5379
ENSG00000162607	USP1	protein_coding	7398	ubiquitin specific peptidase 1	2.62048	109.851	17.8633
ENSG00000162616	DNAJB4	protein_coding	11080	DnaJ (Hsp40) homolog, subfamily B, member 4	1.08203	28.8327	13.6195
ENSG00000162929	KIAA1841	protein_coding	84542	KIAA1841	1.17524	14.0828	6.236
ENSG00000163002	NUP35	protein_coding	129401	nucleoporin 35kDa	1.30657	24.3252	9.83421
ENSG00000163006	CCDC138	protein_coding	165055	coiled-coil domain containing 138	2.10803	12.2041	2.83089
ENSG00000163029	SMC6	protein_coding	79677	structural maintenance of chromosomes 6	1.00891	29.9549	14.8852
ENSG00000163257	DCAF16	protein_coding	54876	DDB1 and CUL4 associated factor 16	1.3068	20.3497	8.22569
ENSG00000163428	LRRC58	protein_coding	116064	leucine rich repeat containing 58	1.13418	29.5871	13.4798
ENSG00000163507	KIAA1524	protein_coding	57650	KIAA1524	3.1768	47.377	5.23907
ENSG00000163535	SGO2	protein_coding	151246	shugoshin-like 2 (S. pombe)	2.25016	24.7566	5.20386
ENSG00000163655	GMPS	protein_coding	8833	guanine monophosphate synthase	1.08499	43.3048	20.4136
ENSG00000163781	TOPBP1	protein_coding	11073	topoisomerase (DNA) II binding protein 1	2.01736	56.0193	13.8373
ENSG00000163808	KIF15	protein_coding	56992	kinesin family member 15	3.94369	12.3459	0.802329
ENSG00000163888	CAMK2N2	protein_coding	94032	calcium/calmodulin-dependent protein kinase II inhibitor 2	1.96111	12.0389	3.09197
ENSG00000163918	RFC4	protein_coding	5984	replication factor C (activator 1) 4, 37kDa	2.2177	92.8581	19.963
ENSG00000163923	RPL39L	protein_coding	116832	ribosomal protein L39-like	2.05662	55.8519	13.4256
ENSG00000163950	SLBP	protein_coding	7884	stem-loop binding protein	1.32948	227.47	90.5127
ENSG00000164032	H2AFZ	protein_coding	3015	H2A histone family, member Z	2.03478	895.788	218.612
ENSG00000164045	CDC25A	protein_coding	993	cell division cycle 25A	2.94189	30.8985	4.02104
ENSG00000164087	POC1A	protein_coding	25886	POC1 centriolar protein A	1.97454	31.2909	7.962
ENSG00000164104	HMGB2	protein_coding	3148	high mobility group box 2	3.06654	242.085	28.8967
ENSG00000164105	SAP30	protein_coding	8819	Sin3A-associated protein, 30kDa	1.45844	52.1207	18.9661
ENSG00000164109	MAD2L1	protein_coding	4085	MAD2 mitotic arrest deficient-like 1 (yeast)	3.24695	69.0747	7.27596
ENSG00000164187	LMBRD2	protein_coding	92255	LMBR1 domain containing 2	1.14195	11.8579	5.37339
ENSG00000164306	PRIMPOL	protein_coding	201973	primase and polymerase (DNA-directed)	1.65607	28.1066	8.9183
ENSG00000164400	CSF2	protein_coding	1437	colony stimulating factor 2 (granulocyte-macrophage)	1.41713	18.6265	6.9748
ENSG00000164611	PTTG1	protein_coding	9232	pituitary tumor-transforming 1	1.7888	118.448	34.2805
ENSG00000164649	CDCA7L	protein_coding	55536	cell division cycle associated 7-like	1.22531	41.1196	17.587
ENSG00000164754	RAD21	protein_coding	5885	RAD21 cohesin complex component	1.14821	119.469	53.9025
ENSG00000164758	MED30	protein_coding	90390	mediator complex subunit 30	1.3978	20.7796	7.88604
ENSG00000164985	PSIP1	protein_coding	11168	PC4 and SFRS1 interacting protein 1	1.71161	65.2572	19.9243
ENSG00000165105	RASEF	protein_coding	158158	RAS and EF-hand domain containing	1.09878	17.7001	8.26436
ENSG00000165244	ZNF367	protein_coding	195828	zinc finger protein 367	4.03134	42.0711	2.57294
ENSG00000165304	MELK	protein_coding	9833	maternal embryonic leucine zipper kinase	2.06247	110.467	26.4465
ENSG00000165480	SKA3	protein_coding	221150	spindle and kinetochore associated complex subunit 3	3.95666	66.5756	4.28788
ENSG00000165490	DDIAS	protein_coding	220042	DNA damage-induced apoptosis suppressor	4.14807	21.3142	1.2022
ENSG00000165501	LRR1	protein_coding	122769	leucine rich repeat protein 1	1.91688	49.2323	13.038
ENSG00000165704	HPRT1	protein_coding	3251	hypoxanthine phosphoribosyltransferase 1	1.17603	163.454	72.3398
ENSG00000165891	E2F7	protein_coding	144455	E2F transcription factor 7	3.53072	17.9465	1.55284
ENSG00000166002	SMCO4	protein_coding	56935	single-pass membrane protein with coiled-coil domains 4	1.28749	29.5638	12.1112
ENSG00000166037	CEP57	protein_coding	9702	centrosomal protein 57kDa	1.13289	32.8277	14.9695
ENSG00000166451	CENPN	protein_coding	55839	centromere protein N	2.99545	58.2282	7.3015
ENSG00000166508	MCM7	protein_coding	4176	minichromosome maintenance complex component 7	2.74003	170.144	25.4674
ENSG00000166788	SAAL1	protein_coding	113174	serum amyloid A-like 1	1.22438	29.9295	12.8093
ENSG00000166801	FAM111A	protein_coding	63901	family with sequence similarity 111, member A	2.00799	29.3783	7.30404
ENSG00000166803	KIAA0101	protein_coding	9768	KIAA0101	4.00384	82.9788	5.1724
ENSG00000166845	C18orf54	protein_coding	162681	chromosome 18 open reading frame 54	1.86835	14.5715	3.99093
ENSG00000166851	PLK1	protein_coding	5347	polo-like kinase 1	2.58219	14.6521	2.44671
ENSG00000166881	NEMP1	protein_coding	23306	nuclear envelope integral membrane protein 1	2.38754	40.3095	7.70347
ENSG00000167081	PBX3	protein_coding	5090	pre-B-cell leukemia homeobox 3	1.06613	21.0869	10.0711
ENSG00000167088	SNRPD1	protein_coding	6632	small nuclear ribonucleoprotein D1 polypeptide 16kDa	1.04673	69.1897	33.4923
ENSG00000167130	DOLPP1	protein_coding	57171	dolichyldiphosphatase 1	1.11443	20.1589	9.31087
ENSG00000167325	RRM1	protein_coding	6240	ribonucleotide reductase M1	2.81227	231.345	32.937
ENSG00000167508	MVD	protein_coding	4597	mevalonate (diphospho) decarboxylase	1.07846	33.0394	15.6453
ENSG00000167513	CDT1	protein_coding	81620	chromatin licensing and DNA replication factor 1	3.63903	22.5599	1.81085
ENSG00000167536	DHRS13	protein_coding	147015	dehydrogenase/reductase (SDR family) member 13	1.21554	15.4641	6.65902
ENSG00000167550	RHEBL1	protein_coding	121268	Ras homolog enriched in brain like 1	2.18005	12.4473	2.74672
ENSG00000167553	TUBA1C	protein_coding	84790	tubulin, alpha 1c	1.22782	351.027	149.876
ENSG00000167670	CHAF1A	protein_coding	10036	chromatin assembly factor 1, subunit A (p150)	2.94786	34.2482	4.43856
ENSG00000167747	C19orf48	protein_coding	84798	chromosome 19 open reading frame 48	1.6588	67.9619	21.5237
ENSG00000167799	NUDT8	protein_coding	254552	nudix (nucleoside diphosphate linked moiety X)-type motif 8	1.40836	27.1255	10.2193
ENSG00000167900	TK1	protein_coding	7083	thymidine kinase 1, soluble	3.4386	205.248	18.9304
ENSG00000168005	C11orf84	protein_coding	144097	chromosome 11 open reading frame 84	1.01546	27.1076	13.4093
ENSG00000168061	SAC3D1	protein_coding	29901	SAC3 domain containing 1	1.67608	24.0929	7.53943
ENSG00000168077	SCARA3	protein_coding	51435	scavenger receptor class A, member 3	1.41117	29.3176	11.0236
ENSG00000168078	PBK	protein_coding	55872	PDZ binding kinase	4.13052	170.582	9.7392
ENSG00000168393	DTYMK	protein_coding	1841	deoxythymidylate kinase (thymidylate kinase)	1.6205	81.2502	26.4245
ENSG00000168411	RFWD3	protein_coding	55159	ring finger and WD repeat domain 3	1.93552	45.9159	12.0036
ENSG00000168476	REEP4	protein_coding	80346	receptor accessory protein 4	1.0522	17.0899	8.2413
ENSG00000168496	FEN1	protein_coding	2237	flap structure-specific endonuclease 1	3.51187	280.095	24.5543
ENSG00000169258	GPRIN1	protein_coding	114787	G protein regulated inducer of neurite outgrowth 1	1.58199	29.1141	9.72475
ENSG00000169379	ARL13B	protein_coding	200894	ADP-ribosylation factor-like 13B	1.34464	21.9647	8.64864
ENSG00000169607	CKAP2L	protein_coding	150468	cytoskeleton associated protein 2-like	3.68487	34.5669	2.68785
ENSG00000169679	BUB1	protein_coding	699	BUB1 mitotic checkpoint serine/threonine kinase	2.63562	44.0445	7.08747
ENSG00000169683	LRRC45	protein_coding	201255	leucine rich repeat containing 45	1.78128	15.5588	4.52642
ENSG00000169689	STRA13	protein_coding	201254	stimulated by retinoic acid 13	1.10189	119.34	55.6013
ENSG00000169972	PUSL1	protein_coding	126789	pseudouridylate synthase-like 1	1.0367	20.0366	9.76664
ENSG00000170312	CDK1	protein_coding	983	cyclin-dependent kinase 1	4.1979	229.829	12.5231
ENSG00000170779	CDCA4	protein_coding	55038	cell division cycle associated 4	2.3049	46.4859	9.40755
ENSG00000170860	LSM3	protein_coding	27258	LSM3 homolog, U6 small nuclear RNA and mRNA degradation associated	1.03182	87.773	42.9291
ENSG00000171208	NETO2	protein_coding	81831	neuropilin (NRP) and tolloid (TLL)-like 2	1.31815	21.0546	8.44392
ENSG00000171223	JUNB	protein_coding	3726	jun B proto-oncogene	1.18752	64.041	28.1177
ENSG00000171241	SHCBP1	protein_coding	79801	SHC SH2-domain binding protein 1	3.95666	76.9602	4.95669
ENSG00000171320	ESCO2	protein_coding	157570	establishment of sister chromatid cohesion N-acetyltransferase 2	4.14693	26.1999	1.47893
ENSG00000171700	RGS19	protein_coding	10287	regulator of G-protein signaling 19	1.00001	15.295	7.64747
ENSG00000171792	RHNO1	protein_coding	83695	RAD9-HUS1-RAD1 interacting nuclear orphan 1	1.28991	59.5949	24.373
ENSG00000171848	RRM2	protein_coding	6241	ribonucleotide reductase M2	4.3953	324.765	15.4331
ENSG00000171889	MIR31HG	sense_overlapping			1.41727	11.7654	4.40521
ENSG00000171960	PPIH	protein_coding	10465	peptidylprolyl isomerase H (cyclophilin H)	1.20269	80.6904	35.057
ENSG00000172009	THOP1	protein_coding	7064	thimet oligopeptidase 1	1.52746	18.5868	6.44756
ENSG00000172292	CERS6	protein_coding	253782	ceramide synthase 6	1.45697	18.554	6.75843
ENSG00000172336	POP7	protein_coding	10248	POP7 homolog, ribonuclease P/MRP subunit	1.10625	108.028	50.1789
ENSG00000172469	MANEA	protein_coding	79694	mannosidase, endo-alpha	1.1615	23.7598	10.6217
ENSG00000172534	HCFC1	protein_coding	3054	host cell factor C1	1.02314	10.2593	5.04805
ENSG00000172795	DCP2	protein_coding	167227	decapping mRNA 2	1.24458	13.9074	5.86935
ENSG00000173085	COQ2	protein_coding	27235	coenzyme Q2 4-hydroxybenzoate polyprenyltransferase	1.09928	48.6088	22.688
ENSG00000173207	CKS1B	protein_coding	1163	CDC28 protein kinase regulatory subunit 1B	1.96765	144.79	37.0183
ENSG00000173540	GMPPB	protein_coding	29925	GDP-mannose pyrophosphorylase B	1.19142	23.7491	10.399
ENSG00000173848	NET1	protein_coding	10276	neuroepithelial cell transforming 1	1.68672	57.9793	18.0103
ENSG00000174013	FBXO45	protein_coding	200933	F-box protein 45	1.24173	14.2627	6.03123
ENSG00000174371	EXO1	protein_coding	9156	exonuclease 1	4.41847	49.955	2.33608
ENSG00000174442	ZWILCH	protein_coding	55055	zwilch kinetochore protein	2.07807	70.56	16.7108
ENSG00000174842	GLMN	protein_coding	11146	glomulin, FKBP associated protein	1.03344	25.4341	12.4257
ENSG00000175063	UBE2C	protein_coding	11065	ubiquitin-conjugating enzyme E2C	3.61709	165.99	13.5279
ENSG00000175183	CSRP2	protein_coding	1466	cysteine and glycine-rich protein 2	2.10667	15.4843	3.59517
ENSG00000175305	CCNE2	protein_coding	9134	cyclin E2	4.86478	65.2426	2.23917
ENSG00000175602	CCDC85B	protein_coding	11007	coiled-coil domain containing 85B	1.67818	12.9904	4.05919
ENSG00000175643	RMI2	protein_coding	116028	RecQ mediated genome instability 2	1.64056	10.3929	3.33336
ENSG00000176014	TUBB6	protein_coding	84617	tubulin, beta 6 class V	1.22283	120.51	51.6316
ENSG00000176619	LMNB2	protein_coding	84823	lamin B2	1.83683	55.8857	15.6444
ENSG00000176890	TYMS	protein_coding	7298	thymidylate synthetase	2.87688	277.255	37.7444
ENSG00000176894	PXMP2	protein_coding	5827	peroxisomal membrane protein 2, 22kDa	1.31276	43.0941	17.3475
ENSG00000177084	POLE	protein_coding	5426	polymerase (DNA directed), epsilon, catalytic subunit	2.07132	10.8619	2.58449
ENSG00000177302	TOP3A	protein_coding	7156	topoisomerase (DNA) III alpha	1.14293	12.1814	5.51624
ENSG00000177917	ARL6IP6	protein_coding	151188	ADP-ribosylation factor-like 6 interacting protein 6	1.70849	35.6264	10.901
ENSG00000178202	KDELC2	protein_coding	143888	KDEL (Lys-Asp-Glu-Leu) containing 2	2.02398	37.2363	9.15562
ENSG00000178295	GEN1	protein_coding	348654	GEN1 Holliday junction 5' flap endonuclease	2.01719	11.8197	2.91993
ENSG00000178691	SUZ12	protein_coding	23512	SUZ12 polycomb repressive complex 2 subunit	1.62203	65.5746	21.3037
ENSG00000178966	RMI1	protein_coding	80010	RecQ mediated genome instability 1	2.24602	35.2387	7.4285
ENSG00000178999	AURKB	protein_coding	9212	aurora kinase B	3.50704	82.0698	7.21868
ENSG00000179051	RCC2	protein_coding	55920	regulator of chromosome condensation 2	1.02052	49.8223	24.5593
ENSG00000179409	GEMIN4	protein_coding	50628	gem (nuclear organelle) associated protein 4	1.14661	20.6282	9.31746
ENSG00000179750	APOBEC3B	protein_coding	9582	apolipoprotein B mRNA editing enzyme, catalytic polypeptide-like 3B	3.24072	101.068	10.6921
ENSG00000180198	RCC1	protein_coding	1104	regulator of chromosome condensation 1	1.01078	52.8624	26.2345
ENSG00000181588	MEX3D	protein_coding	399664	mex-3 RNA binding family member D	1.45185	14.3568	5.24816
ENSG00000181649	PHLDA2	protein_coding	7262	pleckstrin homology-like domain, family A, member 2	1.39354	73.3468	27.918
ENSG00000181938	GINS3	protein_coding	64785	GINS complex subunit 3 (Psf3 homolog)	2.64802	19.8795	3.17156
ENSG00000182378	PLCXD1	protein_coding	55344	phosphatidylinositol-specific phospholipase C, X domain containing 1	1.36409	10.2523	3.98283
ENSG00000182481	KPNA2	protein_coding	3838	karyopherin alpha 2 (RAG cohort 1, importin alpha 1)	1.33784	353.879	139.999
ENSG00000182628	SKA2	protein_coding	348235	spindle and kinetochore associated complex subunit 2	1.45741	95.3889	34.7356
ENSG00000182963	GJC1	protein_coding	10052	gap junction protein, gamma 1, 45kDa	1.35488	20.3041	7.93825
ENSG00000183048	SLC25A10	protein_coding	1468	solute carrier family 25 (mitochondrial carrier; dicarboxylate transporter), member 10	1.0996	63.9007	29.8189
ENSG00000183137	CEP57L1	protein_coding	285753	centrosomal protein 57kDa-like 1	1.31749	12.3118	4.93987
ENSG00000183527	PSMG1	protein_coding	8624	proteasome (prosome, macropain) assembly chaperone 1	1.21591	77.3348	33.2929
ENSG00000183684	ALYREF	protein_coding	10189	Aly/REF export factor	1.31767	87.7558	35.2061
ENSG00000183696	UPP1	protein_coding	7378	uridine phosphorylase 1	1.02846	24.2436	11.8851
ENSG00000183765	CHEK2	protein_coding	11200	checkpoint kinase 2	1.21817	21.7456	9.34684
ENSG00000183814	LIN9	protein_coding	286826	lin-9 DREAM MuvB core complex component	2.1483	11.1591	2.51725
ENSG00000183856	IQGAP3	protein_coding	128239	IQ motif containing GTPase activating protein 3	2.88243	22.9982	3.11885
ENSG00000184162	NR2C2AP	protein_coding	126382	nuclear receptor 2C2-associated protein	1.52777	47.4264	16.4481
ENSG00000184207	PGP	protein_coding	283871	phosphoglycolate phosphatase	1.06644	45.0547	21.5135
ENSG00000184436	THAP7	protein_coding	80764	THAP domain containing 7	1.01606	15.1177	7.47517
ENSG00000184445	KNTC1	protein_coding	9735	kinetochore associated 1	2.41299	20.9105	3.92628
ENSG00000184661	CDCA2	protein_coding	157313	cell division cycle associated 2	3.25288	26.5666	2.7869
ENSG00000184887	BTBD6	protein_coding	90135	BTB (POZ) domain containing 6	1.08688	51.1435	24.0772
ENSG00000184897	H1FX	protein_coding	8971	H1 histone family, member X	1.32632	30.7363	12.2571
ENSG00000184990	SIVA1	protein_coding	10572	SIVA1, apoptosis-inducing factor	1.69544	32.5364	10.0459
ENSG00000184992	BRI3BP	protein_coding	140707	BRI3 binding protein	2.12927	23.7382	5.42594
ENSG00000185480	PARPBP	protein_coding	55010	PARP1 binding protein	2.1463	22.9235	5.1782
ENSG00000185507	IRF7	protein_coding	3665	interferon regulatory factor 7	1.25073	10.7823	4.53109
ENSG00000185697	MYBL1	protein_coding	4603	v-myb avian myeloblastosis viral oncogene homolog-like 1	3.11022	16.8364	1.94975
ENSG00000185798	WDR53	protein_coding	348793	WD repeat domain 53	1.1438	22.7486	10.2952
ENSG00000186193	SAPCD2	protein_coding	89958	suppressor APC domain containing 2	1.62129	11.0064	3.57757
ENSG00000186871	ERCC6L	protein_coding	54821	excision repair cross-complementation group 6-like	4.13435	25.2451	1.43752
ENSG00000187325	TAF9B	protein_coding	51616	TAF9B RNA polymerase II, TATA box binding protein (TBP)-associated factor, 31kDa	1.30616	30.6472	12.3936
ENSG00000187522	HSPA14	protein_coding	51182	heat shock 70kDa protein 14	1.16159	36.6002	16.3609
ENSG00000187741	FANCA	protein_coding	2175	Fanconi anemia, complementation group A	2.78462	10.7297	1.55716
ENSG00000188229	TUBB4B	protein_coding	10383	tubulin, beta 4B class IVb	1.73485	722.244	216.992
ENSG00000188290	HES4	protein_coding	57801	hes family bHLH transcription factor 4	1.92456	15.6802	4.13047
ENSG00000188486	H2AFX	protein_coding	3014	H2A histone family, member X	2.90826	130.9	17.4367
ENSG00000188610	FAM72B	protein_coding	653820	family with sequence similarity 72, member B	2.48888	10.2751	1.83045
ENSG00000188985	DHFRP1	processed_pseudogene			1.97323	77.725	19.7951
ENSG00000189057	FAM111B	protein_coding	374393	family with sequence similarity 111, member B	4.24906	112.796	5.93194
ENSG00000189306	RRP7A	protein_coding	27341	ribosomal RNA processing 7 homolog A	1.08573	45.3336	21.3591
ENSG00000189308	LIN54	protein_coding	132660	lin-54 DREAM MuvB core complex component	1.89443	14.7094	3.95654
ENSG00000189362	NEMP2	protein_coding	100131211	nuclear envelope integral membrane protein 2	1.71809	11.0777	3.36707
ENSG00000189403	HMGB1	protein_coding	3146	high mobility group box 1	1.27291	254.312	105.241
ENSG00000196230	TUBB	protein_coding	203068	tubulin, beta class I	1.50822	1456.45	512.004
ENSG00000196550	FAM72A	protein_coding	554282	family with sequence similarity 72, member C	2.07221	10.2667	2.44138
ENSG00000196584	XRCC2	protein_coding	7516	X-ray repair complementing defective repair in Chinese hamster cells 2	3.74922	14.3246	1.06526
ENSG00000197275	RAD54B	protein_coding	25788	RAD54 homolog B (S. cerevisiae)	1.77136	15.0968	4.42235
ENSG00000197299	BLM	protein_coding	641	Bloom syndrome, RecQ helicase-like	3.90998	17.9937	1.19702
ENSG00000197451	HNRNPAB	protein_coding	3182	heterogeneous nuclear ribonucleoprotein A/B	1.05544	322.25	155.051
ENSG00000197771	MCMBP	protein_coding	79892	minichromosome maintenance complex binding protein	1.11572	81.3049	37.519
ENSG00000197858	GPAA1	protein_coding	8733	glycosylphosphatidylinositol anchor attachment 1	1.16935	73.0766	32.4914
ENSG00000198056	PRIM1	protein_coding	5557	primase, DNA, polypeptide 1 (49kDa)	3.14064	47.1915	5.35101
ENSG00000198088	NUP62CL	protein_coding	54830	nucleoporin 62kDa C-terminal like	1.59448	14.4689	4.79127
ENSG00000198157	HMGN5	protein_coding	79366	high mobility group nucleosome binding domain 5	1.04667	48.8214	23.6337
ENSG00000198168	SVIP	protein_coding	258010	small VCP/p97-interacting protein	1.38571	29.8918	11.4396
ENSG00000198176	TFDP1	protein_coding	7027	transcription factor Dp-1	1.57569	117.696	39.4851
ENSG00000198331	HYLS1	protein_coding	219844	hydrolethalus syndrome 1	1.24485	24.6037	10.3816
ENSG00000198554	WDHD1	protein_coding	11169	WD repeat and HMG-box DNA binding protein 1	2.45704	33.1184	6.03153
ENSG00000198700	IPO9	protein_coding	55705	importin 9	1.06116	32.8567	15.7465
ENSG00000198824	CHAMP1	protein_coding	283489	chromosome alignment maintaining phosphoprotein 1	1.17216	32.8264	14.5669
ENSG00000198826	ARHGAP11A	protein_coding	9824	Rho GTPase activating protein 11A	2.22378	35.9003	7.68552
ENSG00000198830	HMGN2	protein_coding	3151	high mobility group nucleosomal binding domain 2	2.16403	458.237	102.247
ENSG00000198901	PRC1	protein_coding	9055	protein regulator of cytokinesis 1	2.84724	107.319	14.9132
ENSG00000198924	DCLRE1A	protein_coding	9937	DNA cross-link repair 1A	1.53633	32.2864	11.1311
ENSG00000203644	RP11-332M2.1	sense_intronic			1.55376	17.1468	5.84056
ENSG00000203760	CENPW	protein_coding	387103	centromere protein W	2.51161	122.705	21.5175
ENSG00000203993	ARRDC1-AS1	antisense	85026	ARRDC1 antisense RNA 1	1.08435	14.7832	6.97183
ENSG00000204388	HSPA1B	protein_coding	3304	heat shock 70kDa protein 1B	1.53713	160.251	55.2178
ENSG00000204389	HSPA1A	protein_coding	3303	heat shock 70kDa protein 1A	1.45704	170.616	62.1452
ENSG00000204392	LSM2	protein_coding	57819	LSM2 homolog, U6 small nuclear RNA and mRNA degradation associated	1.03891	147.441	71.7586
ENSG00000204516	MICB	protein_coding	4277	MHC class I polypeptide-related sequence B	1.24686	22.4418	9.45617
ENSG00000204536	CCHCR1	protein_coding	54535	coiled-coil alpha-helical rod protein 1	1.41813	17.9769	6.72688
ENSG00000204899	MZT1	protein_coding	440145	mitotic spindle organizing protein 1	1.61375	56.0225	18.3052
ENSG00000205208	C4orf46	protein_coding	201725	chromosome 4 open reading frame 46	2.39031	22.9827	4.38373
ENSG00000205659	LIN52	protein_coding	91750	lin-52 DREAM MuvB core complex component	1.27851	15.2475	6.28535
ENSG00000213024	NUP62	protein_coding	23636	nucleoporin 62kDa	1.27893	34.3482	14.1549
ENSG00000213160	KLHL23	protein_coding	151230	kelch-like family member 23	2.36011	16.7543	3.26334
ENSG00000213390	ARHGAP19	protein_coding	84986	Rho GTPase activating protein 19	1.84998	13.8026	3.82879
ENSG00000213551	DNAJC9	protein_coding	23234	DnaJ (Hsp40) homolog, subfamily C, member 9	2.28257	127.338	26.1719
ENSG00000213689	TREX1	protein_coding	11277	three prime repair exonuclease 1	1.61149	18.5714	6.07771
ENSG00000214367	HAUS3	protein_coding	79441	HAUS augmin-like complex, subunit 3	1.29458	10.5853	4.31518
ENSG00000214435	AS3MT	protein_coding	57412	arsenite methyltransferase	1.13244	28.9487	13.2048
ENSG00000221823	PPP3R1	protein_coding	5534	protein phosphatase 3, regulatory subunit B, alpha	1.07467	76.8879	36.5048
ENSG00000221829	FANCG	protein_coding	2189	Fanconi anemia, complementation group G	2.71125	33.7876	5.15931
ENSG00000228716	DHFR	protein_coding	1719	dihydrofolate reductase	3.25042	134.903	14.1758
ENSG00000234964	FABP5P7	processed_pseudogene			1.13861	67.2597	30.5492
ENSG00000235823	OLMALINC	lincRNA			3.15487	15.2102	1.70775
ENSG00000237649	KIFC1	protein_coding	3833	kinesin family member C1	3.10199	55.3897	6.45115
ENSG00000241360	PDXP	protein_coding	57026	pyridoxal (pyridoxine, vitamin B6) phosphatase	1.64302	19.1049	6.11713
ENSG00000242265	PEG10	protein_coding	23089	paternally expressed 10	1.46787	49.7949	18.0017
ENSG00000243449	C4orf48	protein_coding	401115	chromosome 4 open reading frame 48	1.63086	32.8136	10.5954
ENSG00000246067	RAB30-AS1	lincRNA	100506233	RAB30 antisense RNA 1 (head to head)	1.11858	10.4369	4.80666
ENSG00000253250	C8orf88	protein_coding	100127983	chromosome 8 open reading frame 88	1.13755	15.5097	7.04964
ENSG00000253304	TMEM200B	protein_coding	399474	transmembrane protein 200B	1.07727	24.4525	11.5887
ENSG00000253729	PRKDC	protein_coding	5591	protein kinase, DNA-activated, catalytic polypeptide	1.24903	47.8335	20.1251
ENSG00000255135	RP11-111M22.3	lincRNA			1.35412	19.7925	7.74229
ENSG00000255717	SNHG1	processed_transcript	23642	small nucleolar RNA host gene 1	1.02138	60.4135	29.7623
ENSG00000258017	RP11-386G11.10	antisense			1.82499	84.8686	23.9535
ENSG00000258232	RP11-161H23.5	antisense			1.53174	32.7251	11.3183
ENSG00000258429	PDF	protein_coding	64146	peptide deformylase (mitochondrial)	1.22788	22.6752	9.68107
ENSG00000259781	RP11-673C5.1	processed_pseudogene			1.4526	526.538	192.378
ENSG00000261061	RP11-303E16.2	sense_intronic			3.00559	54.4027	6.77404
ENSG00000267059	AC005943.2	protein_coding			2.51215	18.0233	3.15939
ENSG00000267321	RP11-1094M14.11	lincRNA			2.0694	14.932	3.55768
ENSG00000272540	XXbac-BPG252P9.9	antisense			1.33349	25.6599	10.182
ENSG00000275215	RNA5-8S5	rRNA	100008587	RNA, 5.8S ribosomal 5	1.20343	161.743	70.2352
ENSG00000276043	UHRF1	protein_coding	29128	ubiquitin-like with PHD and ring finger domains 1	3.17665	33.2283	3.67485
ENSG00000277161	PIGW	protein_coding	284098	phosphatidylinositol glycan anchor biosynthesis, class W	1.06707	21.7184	10.3659
ENSG00000277739	RNA5-8S5	rRNA	100008587	RNA, 5.8S ribosomal 5	1.30459	162.236	65.6794
ENSG00000278189	RNA5-8S5	rRNA	100008587	RNA, 5.8S ribosomal 5	1.36875	165.694	64.1608
ENSG00000278233	RNA5-8S5	rRNA	100008587	RNA, 5.8S ribosomal 5	1.28134	168.41	69.2861
ENSG00000278259	MYO19	protein_coding	80179	myosin XIX	1.5623	20.513	6.94594
ENSG00000278535	DHRS11	protein_coding	79154	dehydrogenase/reductase (SDR family) member 11	1.25735	10.0813	4.21713
ENSG00000279094	CH507-24F1.1	lincRNA			2.16027	10.8474	2.42672
ENSG00000280120	RP11-546D6.3	TEC			1.40022	10.0367	3.80262
ENSG00000280789	PAGR1	protein_coding	79447	PAXIP1 associated glutamate-rich protein 1	1.323	60.6229	24.2311
ENSG00000283293	RN7SK	snRNA			1.57801	16.1261	5.40133
