# Supplementary material for: Human polyomavirus BKV infection of endothelial cells results in interferon pathway induction and persistence
Source: PLoS Pathog. 2019 Jan 8;15(1):e1007505. doi: 10.1371/journal.ppat.1007505 (PMC6338385; doi:10.1371/journal.ppat.1007505)
Supplement: S3 Table — (XLSX) [file ppat.1007505.s009.xlsx]

## Sheet: Sheet1
ENSEMBL	Name	gene_biotype	geneid	name	BKV/Mock (log2 ratio)	BKV (TPM)	Mock (TPM)
ENSG00000000460	C1orf112	protein_coding	55732	chromosome 1 open reading frame 112	1.99382	17.0564	4.28239
ENSG00000002549	LAP3	protein_coding	51056	leucine aminopeptidase 3	1.54246	201.925	69.3207
ENSG00000005175	RPAP3	protein_coding	79657	RNA polymerase II associated protein 3	1.23607	47.6964	20.2484
ENSG00000006576	PHTF2	protein_coding	57157	putative homeodomain transcription factor 2	1.86327	32.2881	8.87445
ENSG00000006625	GGCT	protein_coding	79017	gamma-glutamylcyclotransferase	1.07386	158.008	75.0614
ENSG00000006634	DBF4	protein_coding	10926	DBF4 zinc finger	2.14247	37.043	8.38996
ENSG00000006652	IFRD1	protein_coding	3475	interferon-related developmental regulator 1	1.04914	38.1848	18.453
ENSG00000006831	ADIPOR2	protein_coding	79602	adiponectin receptor 2	1.36196	88.6762	34.4998
ENSG00000008294	SPAG9	protein_coding	9043	sperm associated antigen 9	1.01015	53.6805	26.6521
ENSG00000008405	CRY1	protein_coding	1407	cryptochrome circadian clock 1	1.02969	23.8228	11.6688
ENSG00000010292	NCAPD2	protein_coding	9918	non-SMC condensin I complex, subunit D2	2.02753	85.7628	21.0354
ENSG00000010818	HIVEP2	protein_coding	3097	human immunodeficiency virus type I enhancer binding protein 2	1.82948	10.7708	3.03055
ENSG00000011426	ANLN	protein_coding	54443	anillin actin binding protein	2.48207	162.963	29.1683
ENSG00000012048	BRCA1	protein_coding	672	breast cancer 1, early onset	2.96236	27.4549	3.52258
ENSG00000012963	UBR7	protein_coding	55148	ubiquitin protein ligase E3 component n-recognin 7 (putative)	1.80118	107.68	30.8979
ENSG00000013810	TACC3	protein_coding	10460	transforming, acidic coiled-coil containing protein 3	2.25331	69.1676	14.5074
ENSG00000014138	POLA2	protein_coding	23649	polymerase (DNA directed), alpha 2, accessory subunit	1.97602	29.4993	7.49843
ENSG00000020922	MRE11A	protein_coding	4361	MRE11 homolog A, double strand break repair nuclease	1.18829	24.7084	10.8426
ENSG00000024526	DEPDC1	protein_coding	55635	DEP domain containing 1	2.37181	30.0519	5.80611
ENSG00000025770	NCAPH2	protein_coding	29781	non-SMC condensin II complex, subunit H2	1.78903	36.5494	10.5762
ENSG00000028137	TNFRSF1B	protein_coding	7133	tumor necrosis factor receptor superfamily, member 1B	1.0113	19.6131	9.73004
ENSG00000030066	NUP160	protein_coding	23279	nucleoporin 160kDa	1.46697	32.2525	11.667
ENSG00000031691	CENPQ	protein_coding	55166	centromere protein Q	3.09023	69.8767	8.20501
ENSG00000033030	ZCCHC8	protein_coding	55596	zinc finger, CCHC domain containing 8	1.07695	11.977	5.67748
ENSG00000035499	DEPDC1B	protein_coding	55789	DEP domain containing 1B	2.69087	25.893	4.01005
ENSG00000035928	RFC1	protein_coding	5981	replication factor C (activator 1) 1, 145kDa	1.36048	75.6251	29.4524
ENSG00000040275	SPDL1	protein_coding	54908	spindle apparatus coiled-coil protein 1	1.22811	61.7511	26.3601
ENSG00000042286	AIFM2	protein_coding	84883	apoptosis-inducing factor, mitochondrion-associated, 2	1.00822	18.3437	9.11972
ENSG00000047634	SCML1	protein_coding	6322	sex comb on midleg-like 1 (Drosophila)	1.38544	23.5783	9.02512
ENSG00000049541	RFC2	protein_coding	5982	replication factor C (activator 1) 2, 40kDa	2.60452	99.5529	16.3688
ENSG00000051180	RAD51	protein_coding	5888	RAD51 recombinase	2.74903	38.2116	5.684
ENSG00000051341	POLQ	protein_coding	10721	polymerase (DNA directed), theta	3.2855	14.4252	1.4794
ENSG00000055332	EIF2AK2	protein_coding	5610	eukaryotic translation initiation factor 2-alpha kinase 2	2.1556	79.446	17.8308
ENSG00000057252	SOAT1	protein_coding	6646	sterol O-acyltransferase 1	1.07034	35.6953	16.9984
ENSG00000058804	NDC1	protein_coding	55706	NDC1 transmembrane nucleoporin	1.50355	45.1891	15.9375
ENSG00000059145	UNKL	protein_coding	64718	unkempt family zinc finger-like	1.02035	12.9013	6.36031
ENSG00000062194	GPBP1	protein_coding	65056	GC-rich promoter binding protein 1	1.11366	81.2643	37.5539
ENSG00000064012	CASP8	protein_coding	841	caspase 8, apoptosis-related cysteine peptidase	1.05228	11.1586	5.38074
ENSG00000065328	MCM10	protein_coding	55388	minichromosome maintenance 10 replication initiation factor	3.61601	35.7176	2.9131
ENSG00000065911	MTHFD2	protein_coding	10797	methylenetetrahydrofolate dehydrogenase (NADP+ dependent) 2, methenyltetrahydrofolate cyclohydrolase	1.12044	95.6075	43.975
ENSG00000065970	FOXJ2	protein_coding	55810	forkhead box J2	1.0238	12.979	6.38334
ENSG00000066279	ASPM	protein_coding	259266	abnormal spindle microtubule assembly	2.17742	24.4418	5.40338
ENSG00000066651	TRMT11	protein_coding	60487	tRNA methyltransferase 11 homolog (S. cerevisiae)	1.05518	19.3364	9.30539
ENSG00000067064	IDI1	protein_coding	3422	isopentenyl-diphosphate delta isomerase 1	1.37196	91.6368	35.4053
ENSG00000067955	CBFB	protein_coding	865	core-binding factor, beta subunit	1.22096	78.3907	33.6293
ENSG00000068079	IFI35	protein_coding	3430	interferon-induced protein 35	3.33266	109.355	10.8545
ENSG00000068489	PRR11	protein_coding	55771	proline rich 11	2.16587	58.694	13.0799
ENSG00000069974	RAB27A	protein_coding	5873	RAB27A, member RAS oncogene family	1.30013	45.6238	18.5274
ENSG00000070495	JMJD6	protein_coding	23210	jumonji domain containing 6	1.08513	31.7697	14.9746
ENSG00000070669	ASNS	protein_coding	440	asparagine synthetase (glutamine-hydrolyzing)	2.26776	40.9259	8.49835
ENSG00000070950	RAD18	protein_coding	56852	RAD18 E3 ubiquitin protein ligase	1.92759	18.2769	4.80441
ENSG00000070961	ATP2B1	protein_coding	490	ATPase, Ca++ transporting, plasma membrane 1	1.11871	17.8221	8.20716
ENSG00000071243	ING3	protein_coding	54556	inhibitor of growth family, member 3	1.02828	16.9995	8.33477
ENSG00000071539	TRIP13	protein_coding	9319	thyroid hormone receptor interactor 13	2.26452	60.3439	12.5587
ENSG00000072274	TFRC	protein_coding	7037	transferrin receptor	1.07024	197.057	93.8466
ENSG00000072571	HMMR	protein_coding	3161	hyaluronan-mediated motility receptor (RHAMM)	1.79488	35.6751	10.2814
ENSG00000072736	NFATC3	protein_coding	4775	nuclear factor of activated T-cells, cytoplasmic, calcineurin-dependent 3	1.07234	28.3596	13.4863
ENSG00000073111	MCM2	protein_coding	4171	minichromosome maintenance complex component 2	2.37824	40.7072	7.82979
ENSG00000074266	EED	protein_coding	8726	embryonic ectoderm development	1.18122	19.2714	8.49824
ENSG00000075131	TIPIN	protein_coding	54962	TIMELESS interacting protein	2.18722	31.5517	6.92796
ENSG00000075218	GTSE1	protein_coding	51512	G-2 and S-phase expressed 1	2.65877	31.4154	4.97477
ENSG00000075303	SLC25A40	protein_coding	55972	solute carrier family 25, member 40	1.32782	21.8821	8.71716
ENSG00000076003	MCM6	protein_coding	4175	minichromosome maintenance complex component 6	2.04615	73.71	17.8473
ENSG00000076382	SPAG5	protein_coding	10615	sperm associated antigen 5	3.25874	86.0484	8.99011
ENSG00000077150	NFKB2	protein_coding	4791	nuclear factor of kappa light polypeptide gene enhancer in B-cells 2 (p49/p100)	1.24569	44.0337	18.5693
ENSG00000077152	UBE2T	protein_coding	29089	ubiquitin-conjugating enzyme E2T	1.95079	153.457	39.6952
ENSG00000077458	FAM76B	protein_coding	143684	family with sequence similarity 76, member B	1.40269	14.9852	5.66774
ENSG00000077514	POLD3	protein_coding	10714	polymerase (DNA-directed), delta 3, accessory subunit	1.9746	35.2757	8.97553
ENSG00000078081	LAMP3	protein_coding	27074	lysosomal-associated membrane protein 3	1.26071	58.2211	24.2979
ENSG00000079387	SENP1	protein_coding	29843	SUMO1/sentrin specific peptidase 1	1.25215	22.668	9.51652
ENSG00000079616	KIF22	protein_coding	3835	kinesin family member 22	2.0751	37.5409	8.90919
ENSG00000079819	EPB41L2	protein_coding	2037	erythrocyte membrane protein band 4.1-like 2	1.11912	46.8195	21.5544
ENSG00000080345	RIF1	protein_coding	55183	replication timing regulatory factor 1	1.08968	18.0273	8.47045
ENSG00000080824	HSP90AA1	protein_coding	3320	heat shock protein 90kDa alpha (cytosolic), class A member 1	1.34112	2590.48	1022.5
ENSG00000080839	RBL1	protein_coding	5933	retinoblastoma-like 1	2.56167	19.3397	3.27573
ENSG00000080986	NDC80	protein_coding	10403	NDC80 kinetochore complex component	3.09413	82.6314	9.67653
ENSG00000081041	CXCL2	protein_coding	2920	chemokine (C-X-C motif) ligand 2	1.05921	19.4635	9.34046
ENSG00000081181	ARG2	protein_coding	384	arginase 2	1.12239	79.0688	36.3188
ENSG00000081870	HSPB11	protein_coding	51668	heat shock protein family B (small), member 11	1.52721	60.8476	21.111
ENSG00000082898	XPO1	protein_coding	7514	exportin 1	1.12915	120.398	55.0442
ENSG00000084463	WBP11	protein_coding	51729	WW domain binding protein 11	1.34418	58.7553	23.1424
ENSG00000085840	ORC1	protein_coding	4998	origin recognition complex, subunit 1	3.60524	41.4119	3.40282
ENSG00000085999	RAD54L	protein_coding	8438	RAD54-like (S. cerevisiae)	3.35922	28.2124	2.74924
ENSG00000086061	DNAJA1	protein_coding	3301	DnaJ (Hsp40) homolog, subfamily A, member 1	1.00783	1059.36	526.813
ENSG00000086712	TXLNG	protein_coding	55787	taxilin gamma	1.00505	41.4117	20.6335
ENSG00000087299	L2HGDH	protein_coding	79944	L-2-hydroxyglutarate dehydrogenase	2.31437	10.6583	2.14287
ENSG00000087301	TXNDC16	protein_coding	57544	thioredoxin domain containing 16	1.81439	13.3139	3.78545
ENSG00000087338	GMCL1	protein_coding	64395	germ cell-less, spermatogenesis associated 1	1.0982	22.3047	10.4185
ENSG00000087586	AURKA	protein_coding	6790	aurora kinase A	2.3951	119.48	22.7143
ENSG00000088325	TPX2	protein_coding	22974	TPX2, microtubule-associated	2.74993	262.993	39.0961
ENSG00000089127	OAS1	protein_coding	4938	2'-5'-oligoadenylate synthetase 1, 40/46kDa	3.21525	82.2375	8.85489
ENSG00000089195	TRMT6	protein_coding	51605	tRNA methyltransferase 6	1.60504	23.2469	7.64189
ENSG00000089685	BIRC5	protein_coding	332	baculoviral IAP repeat containing 5	2.79205	133.052	19.2101
ENSG00000089818	NECAP1	protein_coding	25977	NECAP endocytosis associated 1	1.01643	47.6982	23.579
ENSG00000089902	RCOR1	protein_coding	23186	REST corepressor 1	1.05284	28.2131	13.5992
ENSG00000090889	KIF4A	protein_coding	24137	kinesin family member 4A	3.02734	61.4045	7.53148
ENSG00000091651	ORC6	protein_coding	23594	origin recognition complex, subunit 6	3.12999	53.2561	6.08344
ENSG00000092140	G2E3	protein_coding	55632	G2/M-phase specific E3 ubiquitin protein ligase	1.09228	15.8329	7.42593
ENSG00000092201	SUPT16H	protein_coding	11198	SPT16 homolog, facilitates chromatin remodeling subunit	1.08824	118.789	55.8706
ENSG00000092470	WDR76	protein_coding	79968	WD repeat domain 76	3.48476	49.7237	4.44166
ENSG00000092820	EZR	protein_coding	7430	ezrin	1.16109	204.205	91.3153
ENSG00000092853	CLSPN	protein_coding	63967	claspin	3.93291	52.303	3.42456
ENSG00000093000	NUP50	protein_coding	10762	nucleoporin 50kDa	1.07864	61.2011	28.9772
ENSG00000093009	CDC45	protein_coding	8318	cell division cycle 45	2.95503	63.9406	8.24562
ENSG00000094804	CDC6	protein_coding	990	cell division cycle 6	3.48097	107.734	9.64892
ENSG00000094916	CBX5	protein_coding	23468	chromobox homolog 5	1.46791	47.5032	17.1726
ENSG00000095002	MSH2	protein_coding	4436	mutS homolog 2	1.84118	77.8273	21.7211
ENSG00000095209	TMEM38B	protein_coding	55151	transmembrane protein 38B	1.55234	16.1844	5.51817
ENSG00000095319	NUP188	protein_coding	23511	nucleoporin 188kDa	1.20714	39.1605	16.9614
ENSG00000095485	CWF19L1	protein_coding	55280	CWF19-like 1, cell cycle control (S. pombe)	1.3721	32.2025	12.4407
ENSG00000095794	CREM	protein_coding	1390	cAMP responsive element modulator	1.25472	63.2345	26.5
ENSG00000096401	CDC5L	protein_coding	988	cell division cycle 5-like	1.09977	73.9192	34.4899
ENSG00000096717	SIRT1	protein_coding	23411	sirtuin 1	1.26819	19.5956	8.13574
ENSG00000097046	CDC7	protein_coding	8317	cell division cycle 7	2.85692	40.2195	5.55161
ENSG00000100147	CCDC134	protein_coding	79879	coiled-coil domain containing 134	1.45567	16.7439	6.10458
ENSG00000100162	CENPM	protein_coding	79019	centromere protein M	2.04951	31.2445	7.54762
ENSG00000100226	GTPBP1	protein_coding	9567	GTP binding protein 1	1.11003	18.2046	8.43392
ENSG00000100292	HMOX1	protein_coding	3162	heme oxygenase 1	1.07236	125.759	59.8033
ENSG00000100297	MCM5	protein_coding	4174	minichromosome maintenance complex component 5	1.5173	22.1607	7.74157
ENSG00000100342	APOL1	protein_coding	8542	apolipoprotein L, 1	1.32201	93.9346	37.5718
ENSG00000100350	FOXRED2	protein_coding	80020	FAD-dependent oxidoreductase domain containing 2	1.41088	14.8684	5.59173
ENSG00000100479	POLE2	protein_coding	5427	polymerase (DNA directed), epsilon 2, accessory subunit	2.24071	13.7346	2.90599
ENSG00000100483	VCPKMT	protein_coding	79609	valosin containing protein lysine (K) methyltransferase	1.01606	14.3015	7.07162
ENSG00000100526	CDKN3	protein_coding	1033	cyclin-dependent kinase inhibitor 3	1.30788	47.3024	19.1061
ENSG00000100749	VRK1	protein_coding	7443	vaccinia related kinase 1	1.98594	89.1835	22.5143
ENSG00000100911	PSME2	protein_coding	5721	proteasome activator subunit 2	1.24867	206.493	86.8999
ENSG00000101003	GINS1	protein_coding	9837	GINS complex subunit 1 (Psf1 homolog)	3.06122	44.2268	5.29865
ENSG00000101057	MYBL2	protein_coding	4605	v-myb avian myeloblastosis viral oncogene homolog-like 2	3.05877	163.466	19.6177
ENSG00000101224	CDC25B	protein_coding	994	cell division cycle 25B	1.57036	66.5583	22.4117
ENSG00000101347	SAMHD1	protein_coding	25939	SAM domain and HD domain 1	2.42729	121.672	22.6207
ENSG00000101407	TTI1	protein_coding	9675	TELO2 interacting protein 1	1.06307	26.2727	12.5744
ENSG00000101412	E2F1	protein_coding	1869	E2F transcription factor 1	3.21085	67.0027	7.23655
ENSG00000101413	RPRD1B	protein_coding	58490	regulation of nuclear pre-mRNA domain containing 1B	1.11996	22.8835	10.5288
ENSG00000101447	FAM83D	protein_coding	81610	family with sequence similarity 83, member D	2.67993	75.253	11.7432
ENSG00000101574	METTL4	protein_coding	64863	methyltransferase like 4	1.43317	21.5023	7.96265
ENSG00000101596	SMCHD1	protein_coding	23347	structural maintenance of chromosomes flexible hinge domain containing 1	1.34133	29.2778	11.5547
ENSG00000101624	CEP76	protein_coding	79959	centrosomal protein 76kDa	1.39038	12.506	4.77058
ENSG00000101773	RBBP8	protein_coding	5932	retinoblastoma binding protein 8	2.37341	31.705	6.1187
ENSG00000101868	POLA1	protein_coding	5422	polymerase (DNA directed), alpha 1, catalytic subunit	2.41704	24.8799	4.65851
ENSG00000101888	NXT2	protein_coding	55916	nuclear transport factor 2-like export factor 2	1.37515	14.4513	5.57118
ENSG00000101911	PRPS2	protein_coding	5634	phosphoribosyl pyrophosphate synthetase 2	1.4411	47.4734	17.4838
ENSG00000101945	SUV39H1	protein_coding	6839	suppressor of variegation 3-9 homolog 1 (Drosophila)	1.76555	15.5478	4.57284
ENSG00000102054	RBBP7	protein_coding	5931	retinoblastoma binding protein 7	1.16068	108.416	48.4946
ENSG00000102081	FMR1	protein_coding	2332	fragile X mental retardation 1	1.01978	14.0712	6.93981
ENSG00000102096	PIM2	protein_coding	11040	Pim-2 proto-oncogene, serine/threonine kinase	1.89814	17.741	4.7597
ENSG00000102226	USP11	protein_coding	8237	ubiquitin specific peptidase 11	1.36721	29.7706	11.5403
ENSG00000102384	CENPI	protein_coding	2491	centromere protein I	2.65297	27.3773	4.35279
ENSG00000102393	GLA	protein_coding	2717	galactosidase, alpha	1.88612	188.314	50.9452
ENSG00000103121	CMC2	protein_coding	56942	C-x(9)-C motif containing 2	1.17179	19.4939	8.65273
ENSG00000103257	SLC7A5	protein_coding	8140	solute carrier family 7 (amino acid transporter light chain, L system), member 5	1.03978	16.7053	8.1255
ENSG00000103540	CCP110	protein_coding	9738	centriolar coiled coil protein 110kDa	1.70006	13.1092	4.03466
ENSG00000103995	CEP152	protein_coding	22995	centrosomal protein 152kDa	2.48064	13.9452	2.49849
ENSG00000104147	OIP5	protein_coding	11339	Opa interacting protein 5	3.03404	56.6773	6.91944
ENSG00000104450	SPAG1	protein_coding	6674	sperm associated antigen 1	1.46677	17.565	6.35485
ENSG00000104497	SNX16	protein_coding	64089	sorting nexin 16	1.16615	19.5978	8.73297
ENSG00000104635	SLC39A14	protein_coding	23516	solute carrier family 39 (zinc transporter), member 14	1.14521	64.932	29.3573
ENSG00000104687	GSR	protein_coding	2936	glutathione reductase	1.06597	101.049	48.2664
ENSG00000104738	MCM4	protein_coding	4173	minichromosome maintenance complex component 4	2.97794	108.616	13.7862
ENSG00000104825	NFKBIB	protein_coding	4793	nuclear factor of kappa light polypeptide gene enhancer in B-cells inhibitor, beta	1.04659	50.1832	24.2943
ENSG00000104889	RNASEH2A	protein_coding	10535	ribonuclease H2, subunit A	1.81253	76.3014	21.7223
ENSG00000105011	ASF1B	protein_coding	55723	anti-silencing function 1B histone chaperone	2.98739	80.5345	10.1552
ENSG00000105173	CCNE1	protein_coding	898	cyclin E1	1.45507	34.5761	12.6112
ENSG00000105281	SLC1A5	protein_coding	6510	solute carrier family 1 (neutral amino acid transporter), member 5	1.32484	98.0164	39.1274
ENSG00000105559	PLEKHA4	protein_coding	57664	pleckstrin homology domain containing, family A (phosphoinositide binding specific) member 4	2.11108	12.2854	2.84375
ENSG00000105750	ZNF85	protein_coding	7639	zinc finger protein 85	1.39699	10.4933	3.98453
ENSG00000105991	HOXA1	protein_coding	3198	homeobox A1	1.47518	11.116	3.99829
ENSG00000106399	RPA3	protein_coding	6119	replication protein A3, 14kDa	1.58256	30.1548	10.0684
ENSG00000106462	EZH2	protein_coding	2146	enhancer of zeste 2 polycomb repressive complex 2 subunit	2.31748	46.217	9.27195
ENSG00000106785	TRIM14	protein_coding	9830	tripartite motif containing 14	2.50581	30.0396	5.28896
ENSG00000106829	TLE4	protein_coding	7091	transducin-like enhancer of split 4	1.02684	13.5757	6.66274
ENSG00000107201	DDX58	protein_coding	23586	DEAD (Asp-Glu-Ala-Asp) box polypeptide 58	1.71534	201.601	61.3936
ENSG00000107566	ERLIN1	protein_coding	10613	ER lipid raft associated 1	1.40101	90.2748	34.1838
ENSG00000107938	EDRF1	protein_coding	26098	erythroid differentiation regulatory factor 1	1.00904	11.0634	5.49717
ENSG00000108055	SMC3	protein_coding	9126	structural maintenance of chromosomes 3	1.31895	144.661	57.984
ENSG00000108064	TFAM	protein_coding	7019	transcription factor A, mitochondrial	1.20455	55.0258	23.876
ENSG00000108106	UBE2S	protein_coding	27338	ubiquitin-conjugating enzyme E2S	1.53052	110.193	38.1436
ENSG00000108342	CSF3	protein_coding	1440	colony stimulating factor 3 (granulocyte)	2.12015	44.3213	10.1949
ENSG00000108423	TUBD1	protein_coding	51174	tubulin, delta 1	1.71313	19.1691	5.84653
ENSG00000108424	KPNB1	protein_coding	3837	karyopherin (importin) beta 1	1.1211	237.616	109.243
ENSG00000108679	LGALS3BP	protein_coding	3959	lectin, galactoside-binding, soluble, 3 binding protein	1.21879	13.2983	5.71349
ENSG00000109062	SLC9A3R1	protein_coding	9368	solute carrier family 9, subfamily A (NHE3, cation proton antiporter 3), member 3 regulator 1	1.17486	30.2437	13.3958
ENSG00000109084	TMEM97	protein_coding	27346	transmembrane protein 97	2.17434	42.3092	9.37329
ENSG00000109674	NEIL3	protein_coding	55247	nei-like DNA glycosylase 3	3.22779	18.0516	1.92687
ENSG00000109685	WHSC1	protein_coding	7468	Wolf-Hirschhorn syndrome candidate 1	1.11898	21.195	9.7586
ENSG00000109689	STIM2	protein_coding	57620	stromal interaction molecule 2	1.03151	14.0612	6.87872
ENSG00000109805	NCAPG	protein_coding	64151	non-SMC condensin I complex, subunit G	3.25262	141.739	14.8714
ENSG00000109881	CCDC34	protein_coding	91057	coiled-coil domain containing 34	1.38098	13.5589	5.20605
ENSG00000110074	FOXRED1	protein_coding	55572	FAD-dependent oxidoreductase domain containing 1	1.08344	13.5311	6.38534
ENSG00000110713	NUP98	protein_coding	4928	nucleoporin 98kDa	1.15979	57.1844	25.5945
ENSG00000110721	CHKA	protein_coding	1119	choline kinase alpha	1.30942	31.6256	12.7604
ENSG00000110756	HPS5	protein_coding	11234	Hermansky-Pudlak syndrome 5	1.20129	28.2092	12.2678
ENSG00000110958	PTGES3	protein_coding	10728	prostaglandin E synthase 3 (cytosolic)	1.07333	597.356	283.876
ENSG00000111206	FOXM1	protein_coding	2305	forkhead box M1	2.8984	88.7329	11.9009
ENSG00000111231	GPN3	protein_coding	51184	GPN-loop GTPase 3	1.2506	56.5825	23.7802
ENSG00000111247	RAD51AP1	protein_coding	10635	RAD51 associated protein 1	3.8663	112.583	7.71973
ENSG00000111331	OAS3	protein_coding	4940	2'-5'-oligoadenylate synthetase 3, 100kDa	4.80015	111.17	3.99023
ENSG00000111335	OAS2	protein_coding	4939	2'-5'-oligoadenylate synthetase 2, 69/71kDa	4.33822	100.812	4.98401
ENSG00000111445	RFC5	protein_coding	5985	replication factor C (activator 1) 5, 36.5kDa	2.69826	63.8228	9.83378
ENSG00000111581	NUP107	protein_coding	57122	nucleoporin 107kDa	1.32586	32.4412	12.9411
ENSG00000111602	TIMELESS	protein_coding	8914	timeless circadian clock	1.74186	27.0216	8.079
ENSG00000111665	CDCA3	protein_coding	83461	cell division cycle associated 3	2.70039	23.2646	3.5793
ENSG00000111684	LPCAT3	protein_coding	10162	lysophosphatidylcholine acyltransferase 3	1.37753	17.0146	6.54851
ENSG00000112029	FBXO5	protein_coding	26271	F-box protein 5	2.83289	51.4415	7.21986
ENSG00000112096	SOD2	protein_coding	6648	superoxide dismutase 2, mitochondrial	1.71956	121.577	36.9159
ENSG00000112118	MCM3	protein_coding	4172	minichromosome maintenance complex component 3	2.43303	189.083	35.0136
ENSG00000112312	GMNN	protein_coding	51053	geminin, DNA replication inhibitor	2.65473	95.0527	15.0943
ENSG00000112742	TTK	protein_coding	7272	TTK protein kinase	3.11056	53.9702	6.24861
ENSG00000112851	ERBIN	protein_coding	55914	erbb2 interacting protein	1.08135	40.3327	19.0607
ENSG00000112983	BRD8	protein_coding	10902	bromodomain containing 8	1.09743	33.0986	15.4685
ENSG00000112984	KIF20A	protein_coding	10112	kinesin family member 20A	2.72694	143.695	21.7046
ENSG00000113368	LMNB1	protein_coding	4001	lamin B1	2.03449	71.5869	17.4739
ENSG00000113456	RAD1	protein_coding	5810	RAD1 checkpoint DNA exonuclease	1.54007	25.8957	8.90474
ENSG00000113460	BRIX1	protein_coding	55299	BRX1, biogenesis of ribosomes	1.20844	38.7511	16.769
ENSG00000113569	NUP155	protein_coding	9631	nucleoporin 155kDa	1.63367	30.0164	9.67333
ENSG00000113810	SMC4	protein_coding	10051	structural maintenance of chromosomes 4	2.34656	108.264	21.2863
ENSG00000114107	CEP70	protein_coding	80321	centrosomal protein 70kDa	1.417	22.1378	8.29035
ENSG00000114166	KAT2B	protein_coding	8850	K(lysine) acetyltransferase 2B	1.14197	15.96	7.23211
ENSG00000114346	ECT2	protein_coding	1894	epithelial cell transforming 2	2.15085	74.8237	16.8488
ENSG00000115163	CENPA	protein_coding	1058	centromere protein A	2.71664	44.5997	6.78489
ENSG00000115267	IFIH1	protein_coding	64135	interferon induced with helicase C domain 1	2.76864	37.7248	5.53584
ENSG00000115392	FANCL	protein_coding	55120	Fanconi anemia, complementation group L	1.83058	52.4461	14.7453
ENSG00000115415	STAT1	protein_coding	6772	signal transducer and activator of transcription 1, 91kDa	2.29397	303.667	61.9217
ENSG00000115541	HSPE1	protein_coding	3336	heat shock 10kDa protein 1	1.23885	476.079	201.72
ENSG00000115657	ABCB6	protein_coding	10058	ATP-binding cassette, sub-family B (MDR/TAP), member 6 (Langereis blood group)	1.30732	17.7534	7.17362
ENSG00000115816	CEBPZ	protein_coding	10153	CCAAT/enhancer binding protein (C/EBP), zeta	1.13854	130.07	59.0801
ENSG00000115902	SLC1A4	protein_coding	6509	solute carrier family 1 (glutamate/neutral amino acid transporter), member 4	1.39041	12.6223	4.81483
ENSG00000116062	MSH6	protein_coding	2956	mutS homolog 6	1.27093	36.9302	15.3036
ENSG00000116133	DHCR24	protein_coding	1718	24-dehydrocholesterol reductase	2.81878	76.1863	10.7979
ENSG00000116161	CACYBP	protein_coding	27101	calcyclin binding protein	1.579	217.153	72.6841
ENSG00000116750	UCHL5	protein_coding	51377	ubiquitin carboxyl-terminal hydrolase L5	1.05899	31.8075	15.2666
ENSG00000116830	TTF2	protein_coding	8458	transcription termination factor, RNA polymerase II	1.18342	11.7263	5.16316
ENSG00000117228	GBP1	protein_coding	2633	guanylate binding protein 1, interferon-inducible	1.22456	70.8429	30.3158
ENSG00000117399	CDC20	protein_coding	991	cell division cycle 20	2.23596	110.255	23.4048
ENSG00000117593	DARS2	protein_coding	55157	aspartyl-tRNA synthetase 2, mitochondrial	1.29364	51.1732	20.8747
ENSG00000117632	STMN1	protein_coding	3925	stathmin 1	1.33245	363.922	144.511
ENSG00000117650	NEK2	protein_coding	4751	NIMA-related kinase 2	2.96645	43.6357	5.58278
ENSG00000117724	CENPF	protein_coding	1063	centromere protein F, 350/400kDa	2.77311	65.5225	9.58518
ENSG00000117748	RPA2	protein_coding	6118	replication protein A2, 32kDa	1.41586	159.198	59.6653
ENSG00000117862	TXNDC12	protein_coding	51060	thioredoxin domain containing 12 (endoplasmic reticulum)	1.10724	144.781	67.2047
ENSG00000118193	KIF14	protein_coding	9928	kinesin family member 14	3.07641	24.5421	2.90951
ENSG00000118412	CASP8AP2	protein_coding	9994	caspase 8 associated protein 2	2.01014	33.97	8.43302
ENSG00000118655	DCLRE1B	protein_coding	64858	DNA cross-link repair 1B	2.1276	25.1406	5.75315
ENSG00000119392	GLE1	protein_coding	2733	GLE1 RNA export mediator	1.00274	33.0445	16.4909
ENSG00000119403	PHF19	protein_coding	26147	PHD finger protein 19	1.31656	30.9304	12.4183
ENSG00000119640	ACYP1	protein_coding	97	acylphosphatase 1, erythrocyte (common) type	2.0506	32.0758	7.74256
ENSG00000119787	ATL2	protein_coding	64225	atlastin GTPase 2	1.13003	49.2467	22.5011
ENSG00000119917	IFIT3	protein_coding	3437	interferon-induced protein with tetratricopeptide repeats 3	4.82586	205.42	7.24291
ENSG00000119922	IFIT2	protein_coding	3433	interferon-induced protein with tetratricopeptide repeats 2	4.31444	61.2278	3.07731
ENSG00000119969	HELLS	protein_coding	3070	helicase, lymphoid-specific	2.81088	18.9434	2.69961
ENSG00000120053	GOT1	protein_coding	2805	glutamic-oxaloacetic transaminase 1, soluble	1.04725	80.4127	38.9109
ENSG00000120253	NUP43	protein_coding	348995	nucleoporin 43kDa	1.01677	45.7433	22.6073
ENSG00000120334	CENPL	protein_coding	91687	centromere protein L	2.32167	22.9185	4.58453
ENSG00000120437	ACAT2	protein_coding	39	acetyl-CoA acetyltransferase 2	1.88783	52.973	14.314
ENSG00000120539	MASTL	protein_coding	84930	microtubule associated serine/threonine kinase-like	3.53211	93.9279	8.1194
ENSG00000120647	CCDC77	protein_coding	84318	coiled-coil domain containing 77	1.73849	28.3443	8.49429
ENSG00000120662	MTRF1	protein_coding	9617	mitochondrial translational release factor 1	1.13472	13.6736	6.22728
ENSG00000120690	ELF1	protein_coding	1997	E74-like factor 1 (ets domain transcription factor)	1.23853	97.8749	41.4797
ENSG00000120694	HSPH1	protein_coding	10808	heat shock 105kDa/110kDa protein 1	1.13826	201.767	91.6637
ENSG00000120699	EXOSC8	protein_coding	11340	exosome component 8	1.33276	44.1228	17.5171
ENSG00000120738	EGR1	protein_coding	1958	early growth response 1	4.07098	18.4341	1.09682
ENSG00000120802	TMPO	protein_coding	7112	thymopoietin	1.83033	52.2709	14.6986
ENSG00000120868	APAF1	protein_coding	317	apoptotic peptidase activating factor 1	1.00976	28.7435	14.2748
ENSG00000121039	RDH10	protein_coding	157506	retinol dehydrogenase 10 (all-trans)	1.27913	15.6348	6.44226
ENSG00000121060	TRIM25	protein_coding	7706	tripartite motif containing 25	1.69089	85.7576	26.5621
ENSG00000121152	NCAPH	protein_coding	23397	non-SMC condensin I complex, subunit H	3.1948	70.0181	7.64682
ENSG00000121211	MND1	protein_coding	84057	meiotic nuclear divisions 1	2.8307	20.7883	2.92209
ENSG00000121274	PAPD5	protein_coding	64282	PAP associated domain containing 5	1.02404	11.8239	5.81425
ENSG00000121621	KIF18A	protein_coding	81930	kinesin family member 18A	3.18359	34.0366	3.74621
ENSG00000121957	GPSM2	protein_coding	29899	G-protein signaling modulator 2	1.95739	11.4528	2.94903
ENSG00000122566	HNRNPA2B1	protein_coding	3181	heterogeneous nuclear ribonucleoprotein A2/B1	1.0423	592.469	287.676
ENSG00000122643	NT5C3A	protein_coding	51251	5'-nucleotidase, cytosolic IIIA	1.3018	39.0644	15.8452
ENSG00000122952	ZWINT	protein_coding	11130	ZW10 interacting kinetochore protein	2.85784	174.661	24.0935
ENSG00000123080	CDKN2C	protein_coding	1031	cyclin-dependent kinase inhibitor 2C (p18, inhibits CDK4)	2.29831	18.6057	3.78256
ENSG00000123219	CENPK	protein_coding	64105	centromere protein K	3.10908	44.3837	5.14395
ENSG00000123268	ATF1	protein_coding	466	activating transcription factor 1	1.02415	37.7605	18.5668
ENSG00000123358	NR4A1	protein_coding	3164	nuclear receptor subfamily 4, group A, member 1	4.566	10.4982	0.443213
ENSG00000123374	CDK2	protein_coding	1017	cyclin-dependent kinase 2	2.41241	118.872	22.3292
ENSG00000123416	TUBA1B	protein_coding	10376	tubulin, alpha 1b	1.31487	1809.97	727.537
ENSG00000123473	STIL	protein_coding	6491	SCL/TAL1 interrupting locus	3.28209	37.3396	3.83852
ENSG00000123485	HJURP	protein_coding	55355	Holliday junction recognition protein	2.71954	48.1235	7.30623
ENSG00000123609	NMI	protein_coding	9111	N-myc (and STAT) interactor	1.03789	41.8244	20.3701
ENSG00000123728	RAP2C	protein_coding	57826	RAP2C, member of RAS oncogene family	1.02376	40.7161	20.0255
ENSG00000123737	EXOSC9	protein_coding	5393	exosome component 9	1.17833	43.975	19.4309
ENSG00000123892	RAB38	protein_coding	23682	RAB38, member RAS oncogene family	1.13156	23.0332	10.5129
ENSG00000123975	CKS2	protein_coding	1164	CDC28 protein kinase regulatory subunit 2	1.61092	1230.82	402.956
ENSG00000124120	TTPAL	protein_coding	79183	tocopherol (alpha) transfer protein-like	1.02103	15.6351	7.70439
ENSG00000124208	TMEM189-UBE2V1	protein_coding	387522	TMEM189-UBE2V1 readthrough	1.19005	10.6741	4.67834
ENSG00000124795	DEK	protein_coding	7913	DEK proto-oncogene	1.99307	297.327	74.6899
ENSG00000125351	UPF3B	protein_coding	65109	UPF3 regulator of nonsense transcripts homolog B (yeast)	1.29142	51.0135	20.8415
ENSG00000125454	SLC25A19	protein_coding	60386	solute carrier family 25 (mitochondrial thiamine pyrophosphate carrier), member 19	1.64396	17.8901	5.72444
ENSG00000125538	IL1B	protein_coding	3553	interleukin 1, beta	2.39781	12.7826	2.42553
ENSG00000125779	PANK2	protein_coding	80025	pantothenate kinase 2	1.03926	34.0696	16.5775
ENSG00000125871	MGME1	protein_coding	92667	mitochondrial genome maintenance exonuclease 1	1.55188	85.4389	29.1403
ENSG00000125885	MCM8	protein_coding	84515	minichromosome maintenance 8 homologous recombination repair factor	3.37376	35.5644	3.43094
ENSG00000126261	UBA2	protein_coding	10054	ubiquitin-like modifier activating enzyme 2	1.17212	150.632	66.846
ENSG00000126368	NR1D1	protein_coding	9572	nuclear receptor subfamily 1, group D, member 1	1.56155	15.1041	5.11707
ENSG00000126453	BCL2L12	protein_coding	83596	BCL2-like 12 (proline rich)	1.45272	38.7349	14.1511
ENSG00000126709	IFI6	protein_coding	2537	interferon, alpha-inducible protein 6	4.25017	845.143	44.412
ENSG00000126767	ELK1	protein_coding	2002	ELK1, member of ETS oncogene family	1.03312	28.3498	13.8532
ENSG00000126787	DLGAP5	protein_coding	9787	discs, large (Drosophila) homolog-associated protein 5	2.56666	105.876	17.8713
ENSG00000127423	AUNIP	protein_coding	79000	aurora kinase A and ninein interacting protein	3.58528	18.8887	1.57371
ENSG00000127528	KLF2	protein_coding	10365	Kruppel-like factor 2	1.35037	13.7932	5.40957
ENSG00000127824	TUBA4A	protein_coding	7277	tubulin, alpha 4a	1.83086	51.9702	14.6087
ENSG00000128016	ZFP36	protein_coding	7538	ZFP36 ring finger protein	1.35944	14.9118	5.81163
ENSG00000128059	PPAT	protein_coding	5471	phosphoribosyl pyrophosphate amidotransferase	1.67447	43.9285	13.7619
ENSG00000128191	DGCR8	protein_coding	54487	DGCR8 microprocessor complex subunit	1.07597	31.7113	15.0423
ENSG00000128578	STRIP2	protein_coding	57464	striatin interacting protein 2	2.05329	16.8706	4.06471
ENSG00000128708	HAT1	protein_coding	8520	histone acetyltransferase 1	2.12827	90.3233	20.6599
ENSG00000128944	KNSTRN	protein_coding	90417	kinetochore-localized astrin/SPAG5 binding protein	1.65059	54.6955	17.4211
ENSG00000128951	DUT	protein_coding	1854	deoxyuridine triphosphatase	1.29989	77.9092	31.6433
ENSG00000128965	CHAC1	protein_coding	79094	ChaC glutathione-specific gamma-glutamylcyclotransferase 1	2.15143	19.5132	4.3922
ENSG00000129173	E2F8	protein_coding	79733	E2F transcription factor 8	4.42497	24.8933	1.15887
ENSG00000129195	FAM64A	protein_coding	54478	family with sequence similarity 64, member A	3.06632	34.0416	4.06404
ENSG00000129355	CDKN2D	protein_coding	1032	cyclin-dependent kinase inhibitor 2D (p19, inhibits CDK4)	1.70848	15.6484	4.78813
ENSG00000129484	PARP2	protein_coding	10038	poly (ADP-ribose) polymerase 2	1.52248	40.185	13.9879
ENSG00000129534	MIS18BP1	protein_coding	55320	MIS18 binding protein 1	1.56098	34.9753	11.8538
ENSG00000129810	SGO1	protein_coding	151648	shugoshin-like 1 (S. pombe)	3.68035	20.0266	1.56211
ENSG00000130164	LDLR	protein_coding	3949	low density lipoprotein receptor	2.04088	22.2432	5.40544
ENSG00000130303	BST2	protein_coding	684	bone marrow stromal cell antigen 2	2.05619	140.84	33.865
ENSG00000130589	HELZ2	protein_coding	85441	helicase with zinc finger 2, transcriptional coactivator	2.86487	14.2729	1.9593
ENSG00000130695	CEP85	protein_coding	64793	centrosomal protein 85kDa	1.35641	15.9745	6.2389
ENSG00000130713	EXOSC2	protein_coding	23404	exosome component 2	1.04235	30.6509	14.8821
ENSG00000130816	DNMT1	protein_coding	1786	DNA (cytosine-5-)-methyltransferase 1	1.88342	41.796	11.3284
ENSG00000130844	ZNF331	protein_coding	55422	zinc finger protein 331	2.24544	11.3487	2.39331
ENSG00000131019	ULBP3	protein_coding	79465	UL16 binding protein 3	1.11315	12.7879	5.91163
ENSG00000131023	LATS1	protein_coding	9113	large tumor suppressor kinase 1	1.18	15.9585	7.0433
ENSG00000131153	GINS2	protein_coding	51659	GINS complex subunit 2 (Psf2 homolog)	2.64794	48.868	7.79678
ENSG00000131351	HAUS8	protein_coding	93323	HAUS augmin-like complex, subunit 8	2.07825	21.3477	5.05519
ENSG00000131462	TUBG1	protein_coding	7283	tubulin, gamma 1	1.0901	105.694	49.6472
ENSG00000131470	PSMC3IP	protein_coding	29893	PSMC3 interacting protein	3.29046	56.054	5.72902
ENSG00000131503	ANKHD1	protein_coding	54882	ankyrin repeat and KH domain containing 1	1.20892	16.6383	7.1976
ENSG00000131504	DIAPH1	protein_coding	1729	diaphanous-related formin 1	1.34038	69.7361	27.5398
ENSG00000131747	TOP2A	protein_coding	7153	topoisomerase (DNA) II alpha	3.06094	281.294	33.7074
ENSG00000131876	SNRPA1	protein_coding	6627	small nuclear ribonucleoprotein polypeptide A'	1.50023	79.4775	28.0952
ENSG00000131944	FAAP24	protein_coding	91442	Fanconi anemia core complex associated protein 24	2.54354	15.993	2.74314
ENSG00000131979	GCH1	protein_coding	2643	GTP cyclohydrolase 1	2.52615	25.9915	4.51216
ENSG00000132002	DNAJB1	protein_coding	3337	DnaJ (Hsp40) homolog, subfamily B, member 1	1.07536	168.946	80.1738
ENSG00000132383	RPA1	protein_coding	6117	replication protein A1, 70kDa	1.24002	103.276	43.7234
ENSG00000132436	FIGNL1	protein_coding	63979	fidgetin-like 1	1.90377	35.6626	9.5306
ENSG00000132530	XAF1	protein_coding	54739	XIAP associated factor 1	3.28913	20.7041	2.11802
ENSG00000132646	PCNA	protein_coding	5111	proliferating cell nuclear antigen	1.56136	674.991	228.709
ENSG00000132661	NXT1	protein_coding	29107	nuclear transport factor 2-like export factor 1	1.02912	99.317	48.6662
ENSG00000132773	TOE1	protein_coding	114034	target of EGR1, member 1 (nuclear)	1.03095	26.1153	12.7805
ENSG00000132780	NASP	protein_coding	4678	nuclear autoantigenic sperm protein (histone-binding)	1.62893	95.6385	30.9226
ENSG00000133106	EPSTI1	protein_coding	94240	epithelial stromal interaction 1 (breast)	3.03589	15.2295	1.85692
ENSG00000133111	RFXAP	protein_coding	5994	regulatory factor X-associated protein	1.04231	11.5816	5.62347
ENSG00000133119	RFC3	protein_coding	5983	replication factor C (activator 1) 3, 38kDa	2.93552	68.3901	8.93948
ENSG00000133302	SLF1	protein_coding	84250	SMC5-SMC6 complex localization factor 1	2.24521	12.5256	2.64192
ENSG00000133321	RARRES3	protein_coding	5920	retinoic acid receptor responder (tazarotene induced) 3	1.82141	39.4438	11.1604
ENSG00000133731	IMPA1	protein_coding	3612	inositol(myo)-1(or 4)-monophosphatase 1	1.04492	37.4853	18.168
ENSG00000134057	CCNB1	protein_coding	891	cyclin B1	2.08551	178.647	42.0916
ENSG00000134109	EDEM1	protein_coding	9695	ER degradation enhancer, mannosidase alpha-like 1	1.07825	62.3281	29.5187
ENSG00000134222	PSRC1	protein_coding	84722	proline/serine-rich coiled-coil 1	2.15372	21.0239	4.72476
ENSG00000134291	TMEM106C	protein_coding	79022	transmembrane protein 106C	2.2359	131.863	27.9929
ENSG00000134321	RSAD2	protein_coding	91543	radical S-adenosyl methionine domain containing 2	8.11246	39.8081	0.143839
ENSG00000134326	CMPK2	protein_coding	129607	cytidine monophosphate (UMP-CMP) kinase 2, mitochondrial	6.99176	22.6275	0.17779
ENSG00000134684	YARS	protein_coding	8565	tyrosyl-tRNA synthetase	1.02914	54.2842	26.5995
ENSG00000134690	CDCA8	protein_coding	55143	cell division cycle associated 8	2.87803	84.8831	11.5464
ENSG00000134748	PRPF38A	protein_coding	84950	pre-mRNA processing factor 38A	1.71362	54.8568	16.7255
ENSG00000134758	RNF138	protein_coding	51444	ring finger protein 138, E3 ubiquitin protein ligase	1.08376	30.6597	14.4652
ENSG00000134802	SLC43A3	protein_coding	29015	solute carrier family 43, member 3	1.20373	58.3977	25.3534
ENSG00000135045	C9orf40	protein_coding	55071	chromosome 9 open reading frame 40	1.94334	39.3597	10.2341
ENSG00000135069	PSAT1	protein_coding	29968	phosphoserine aminotransferase 1	2.02678	82.6187	20.2749
ENSG00000135114	OASL	protein_coding	8638	2'-5'-oligoadenylate synthetase-like	8.24057	86.7038	0.286669
ENSG00000135315	CEP162	protein_coding	22832	centrosomal protein 162kDa	1.00749	10.9936	5.46831
ENSG00000135336	ORC3	protein_coding	23595	origin recognition complex, subunit 3	1.05563	49.2869	23.7114
ENSG00000135451	TROAP	protein_coding	10024	trophinin associated protein	2.66062	20.1258	3.18293
ENSG00000135469	COQ10A	protein_coding	93058	coenzyme Q10A	1.50561	16.6505	5.86401
ENSG00000135476	ESPL1	protein_coding	9700	extra spindle pole bodies like 1, separase	2.63298	10.237	1.65031
ENSG00000135899	SP110	protein_coding	3431	SP110 nuclear body protein	2.26091	23.5686	4.91737
ENSG00000135913	USP37	protein_coding	57695	ubiquitin specific peptidase 37	2.47749	20.4043	3.66371
ENSG00000136108	CKAP2	protein_coding	26586	cytoskeleton associated protein 2	2.0753	161.144	38.2372
ENSG00000136122	BORA	protein_coding	79866	bora, aurora kinase A activator	1.6278	20.8212	6.73734
ENSG00000136159	NUDT15	protein_coding	55270	nudix (nucleoside diphosphate linked moiety X)-type motif 15	1.81404	106.397	30.2587
ENSG00000136371	MTHFS	protein_coding	10588	5,10-methenyltetrahydrofolate synthetase (5-formyltetrahydrofolate cyclo-ligase)	1.19396	16.9499	7.4088
ENSG00000136492	BRIP1	protein_coding	83990	BRCA1 interacting protein C-terminal helicase 1	2.98646	14.9644	1.88818
ENSG00000136715	SAP130	protein_coding	79595	Sin3A-associated protein, 130kDa	1.16551	32.5634	14.517
ENSG00000136824	SMC2	protein_coding	10592	structural maintenance of chromosomes 2	2.20523	74.7332	16.2059
ENSG00000136861	CDK5RAP2	protein_coding	55755	CDK5 regulatory subunit associated protein 2	1.27783	19.7114	8.12931
ENSG00000136875	PRPF4	protein_coding	9128	pre-mRNA processing factor 4	1.22491	75.1896	32.1679
ENSG00000136943	CTSV	protein_coding	1515	cathepsin V	2.58017	13.0935	2.18952
ENSG00000136982	DSCC1	protein_coding	79075	DNA replication and sister chromatid cohesion 1	3.96334	37.2921	2.39075
ENSG00000137200	CMTR1	protein_coding	23070	cap methyltransferase 1	1.15361	47.6911	21.437
ENSG00000137310	TCF19	protein_coding	6941	transcription factor 19	2.62813	67.5537	10.927
ENSG00000137337	MDC1	protein_coding	9656	mediator of DNA-damage checkpoint 1	1.20533	10.8758	4.71652
ENSG00000137364	TPMT	protein_coding	7172	thiopurine S-methyltransferase	1.0172	50.6563	25.028
ENSG00000137414	FAM8A1	protein_coding	51439	family with sequence similarity 8, member A1	1.12531	49.5395	22.709
ENSG00000137628	DDX60	protein_coding	55601	DEAD (Asp-Glu-Ala-Asp) box polypeptide 60	2.56959	48.7985	8.22022
ENSG00000137693	YAP1	protein_coding	10413	Yes-associated protein 1	1.59349	58.424	19.3598
ENSG00000137770	CTDSPL2	protein_coding	51496	CTD (carboxy-terminal domain, RNA polymerase II, polypeptide A) small phosphatase like 2	1.43507	25.8431	9.5575
ENSG00000137804	NUSAP1	protein_coding	51203	nucleolar and spindle associated protein 1	3.54422	332.501	28.5021
ENSG00000137807	KIF23	protein_coding	9493	kinesin family member 23	2.86839	63.1014	8.64107
ENSG00000137812	KNL1	protein_coding	57082	cancer susceptibility candidate 5	2.909	25.1191	3.34432
ENSG00000137814	HAUS2	protein_coding	55142	HAUS augmin-like complex, subunit 2	1.26931	57.2832	23.7644
ENSG00000137880	GCHFR	protein_coding	2644	GTP cyclohydrolase I feedback regulator	1.45569	10.5885	3.86036
ENSG00000137959	IFI44L	protein_coding	10964	interferon-induced protein 44-like	6.01158	24.5324	0.380253
ENSG00000137965	IFI44	protein_coding	10561	interferon-induced protein 44	3.20953	261.006	28.2154
ENSG00000138018	EPT1	protein_coding	85465	ethanolaminephosphotransferase 1	1.07184	14.8009	7.04101
ENSG00000138035	PNPT1	protein_coding	87178	polyribonucleotide nucleotidyltransferase 1	1.62209	73.457	23.8635
ENSG00000138092	CENPO	protein_coding	79172	centromere protein O	2.4098	40.2772	7.57946
ENSG00000138160	KIF11	protein_coding	3832	kinesin family member 11	2.93386	77.9504	10.2009
ENSG00000138180	CEP55	protein_coding	55165	centrosomal protein 55kDa	3.1029	215.959	25.1365
ENSG00000138182	KIF20B	protein_coding	9585	kinesin family member 20B	2.71478	40.5435	6.17577
ENSG00000138346	DNA2	protein_coding	1763	DNA replication helicase/nuclease 2	2.8965	23.4034	3.14301
ENSG00000138443	ABI2	protein_coding	10152	abl-interactor 2	1.12079	13.4416	6.18102
ENSG00000138496	PARP9	protein_coding	83666	poly (ADP-ribose) polymerase family, member 9	2.82298	68.4253	9.66975
ENSG00000138642	HERC6	protein_coding	55008	HECT and RLD domain containing E3 ubiquitin protein ligase family member 6	3.9016	27.9837	1.87243
ENSG00000138646	HERC5	protein_coding	51191	HECT and RLD domain containing E3 ubiquitin protein ligase 5	5.5104	29.5928	0.649218
ENSG00000138658	ZGRF1	protein_coding	55345	zinc finger, GRF-type containing 1	2.84162	10.4032	1.45129
ENSG00000138709	LARP1B	protein_coding	55132	La ribonucleoprotein domain family, member 1B	1.00721	14.3306	7.12956
ENSG00000138778	CENPE	protein_coding	1062	centromere protein E, 312kDa	2.27973	32.1943	6.62998
ENSG00000138780	GSTCD	protein_coding	79807	glutathione S-transferase, C-terminal domain containing	1.75917	13.049	3.85491
ENSG00000139116	KIF21A	protein_coding	55605	kinesin family member 21A	1.05749	10.056	4.83157
ENSG00000139190	VAMP1	protein_coding	6843	vesicle-associated membrane protein 1 (synaptobrevin 1)	1.55735	13.2045	4.48656
ENSG00000139350	NEDD1	protein_coding	121441	neural precursor cell expressed, developmentally down-regulated 1	1.4706	62.5418	22.5671
ENSG00000139354	GAS2L3	protein_coding	283431	growth arrest-specific 2 like 3	1.78684	11.7157	3.3953
ENSG00000139496	NUP58	protein_coding	9818	nucleoporin 58kDa	1.64195	42.0384	13.4701
ENSG00000139514	SLC7A1	protein_coding	6541	solute carrier family 7 (cationic amino acid transporter, y+ system), member 1	1.01944	29.2272	14.418
ENSG00000139687	RB1	protein_coding	5925	retinoblastoma 1	1.06474	60.0742	28.719
ENSG00000139734	DIAPH3	protein_coding	81624	diaphanous-related formin 3	1.96471	31.2758	8.0126
ENSG00000140403	DNAJA4	protein_coding	55466	DnaJ (Hsp40) homolog, subfamily A, member 4	1.74991	24.8197	7.3794
ENSG00000140525	FANCI	protein_coding	55215	Fanconi anemia, complementation group I	2.7684	69.3006	10.171
ENSG00000141499	WRAP53	protein_coding	55135	WD repeat containing, antisense to TP53	1.28296	12.5559	5.15988
ENSG00000141574	SECTM1	protein_coding	6398	secreted and transmembrane 1	1.57004	10.2144	3.4402
ENSG00000142396	ERVK3-1	protein_coding	105372481	uncharacterized LOC105372481	1.69031	33.3493	10.3336
ENSG00000142528	ZNF473	protein_coding	25888	zinc finger protein 473	1.1113	10.2272	4.73395
ENSG00000142731	PLK4	protein_coding	10733	polo-like kinase 4	2.75949	38.6063	5.70125
ENSG00000142856	ITGB3BP	protein_coding	23421	integrin beta 3 binding protein (beta3-endonexin)	2.07569	16.2152	3.84661
ENSG00000142945	KIF2C	protein_coding	11004	kinesin family member 2C	3.30518	112.915	11.4234
ENSG00000143228	NUF2	protein_coding	83540	NUF2, NDC80 kinetochore complex component	2.88173	78.502	10.6511
ENSG00000143369	ECM1	protein_coding	1893	extracellular matrix protein 1	2.64975	12.727	2.02802
ENSG00000143398	PIP5K1A	protein_coding	8394	phosphatidylinositol-4-phosphate 5-kinase, type I, alpha	1.06081	78.0669	37.4225
ENSG00000143401	ANP32E	protein_coding	81611	acidic (leucine-rich) nuclear phosphoprotein 32 family, member E	1.80264	117.079	33.5605
ENSG00000143476	DTL	protein_coding	51514	denticleless E3 ubiquitin protein ligase homolog (Drosophila)	3.44104	61.215	5.63639
ENSG00000143493	INTS7	protein_coding	25896	integrator complex subunit 7	1.82725	45.2507	12.7517
ENSG00000143799	PARP1	protein_coding	142	poly (ADP-ribose) polymerase 1	1.0741	92.2182	43.8006
ENSG00000143924	EML4	protein_coding	27436	echinoderm microtubule associated protein like 4	1.13142	20.7611	9.47672
ENSG00000143942	CHAC2	protein_coding	494143	ChaC, cation transport regulator homolog 2 (E. coli)	2.01952	43.6427	10.764
ENSG00000144231	POLR2D	protein_coding	5433	polymerase (RNA) II (DNA directed) polypeptide D	1.16978	48.806	21.6938
ENSG00000144354	CDCA7	protein_coding	83879	cell division cycle associated 7	1.25983	13.9038	5.80611
ENSG00000144381	HSPD1	protein_coding	3329	heat shock 60kDa protein 1 (chaperonin)	1.05317	605.977	292.026
ENSG00000144554	FANCD2	protein_coding	2177	Fanconi anemia, complementation group D2	2.91851	21.1777	2.80103
ENSG00000144655	CSRNP1	protein_coding	64651	cysteine-serine-rich nuclear protein 1	1.55175	35.1377	11.9853
ENSG00000144909	OSBPL11	protein_coding	114885	oxysterol binding protein-like 11	1.22776	32.6975	13.9611
ENSG00000145016	RUBCN	protein_coding	9711	KIAA0226	1.25081	10.1149	4.25039
ENSG00000145041	DCAF1	protein_coding	9730	Vpr (HIV-1) binding protein	1.12903	26.456	12.0963
ENSG00000145332	KLHL8	protein_coding	57563	kelch-like family member 8	1.08509	14.643	6.90214
ENSG00000145354	CISD2	protein_coding	493856	CDGSH iron sulfur domain 2	1.14181	86.0713	39.0067
ENSG00000145386	CCNA2	protein_coding	890	cyclin A2	2.29239	146.873	29.9822
ENSG00000145623	OSMR	protein_coding	9180	oncostatin M receptor	1.24685	17.4814	7.36609
ENSG00000145833	DDX46	protein_coding	9879	DEAD (Asp-Glu-Ala-Asp) box polypeptide 46	1.14651	54.0552	24.4176
ENSG00000145860	RNF145	protein_coding	153830	ring finger protein 145	1.04638	102.446	49.6022
ENSG00000146143	PRIM2	protein_coding	5558	primase, DNA, polypeptide 2 (58kDa)	2.08005	34.9935	8.2762
ENSG00000146247	PHIP	protein_coding	55023	pleckstrin homology domain interacting protein	1.01559	24.7004	12.2174
ENSG00000146410	MTFR2	protein_coding	113115	mitochondrial fission regulator 2	2.99033	27.5141	3.46241
ENSG00000146457	WTAP	protein_coding	9589	Wilms tumor 1 associated protein	1.1121	105.997	49.0361
ENSG00000146670	CDCA5	protein_coding	113130	cell division cycle associated 5	3.77827	88.5959	6.45717
ENSG00000146842	TMEM209	protein_coding	84928	transmembrane protein 209	1.04592	12.2777	5.94653
ENSG00000146918	NCAPG2	protein_coding	54892	non-SMC condensin II complex, subunit G2	3.20139	88.6431	9.63677
ENSG00000147050	KDM6A	protein_coding	7403	lysine (K)-specific demethylase 6A	1.06164	16.1622	7.74309
ENSG00000147155	EBP	protein_coding	10682	emopamil binding protein (sterol isomerase)	1.40722	52.5921	19.8292
ENSG00000147536	GINS4	protein_coding	84296	GINS complex subunit 4 (Sld5 homolog)	2.84212	39.9332	5.56891
ENSG00000147548	WHSC1L1	protein_coding	54904	Wolf-Hirschhorn syndrome candidate 1-like 1	1.05324	26.215	12.6326
ENSG00000148019	CEP78	protein_coding	84131	centrosomal protein 78kDa	1.23993	10.9598	4.64031
ENSG00000148153	INIP	protein_coding	58493	INTS3 and NABP interacting protein	1.3087	39.6047	15.9878
ENSG00000148229	POLE3	protein_coding	54107	polymerase (DNA directed), epsilon 3, accessory subunit	1.20262	164.458	71.4545
ENSG00000148339	SLC25A25	protein_coding	114789	solute carrier family 25 (mitochondrial carrier; phosphate carrier), member 25	1.13361	14.6963	6.69823
ENSG00000148773	MKI67	protein_coding	4288	marker of proliferation Ki-67	3.19192	72.833	7.97009
ENSG00000148835	TAF5	protein_coding	6877	TAF5 RNA polymerase II, TATA box binding protein (TBP)-associated factor, 100kDa	1.97426	16.5113	4.20213
ENSG00000148950	IMMP1L	protein_coding	196294	inner mitochondrial membrane peptidase subunit 1	1.88135	12.0276	3.26464
ENSG00000149503	INCENP	protein_coding	3619	inner centromere protein antigens 135/155kDa	2.1577	21.606	4.84221
ENSG00000149548	CCDC15	protein_coding	80071	coiled-coil domain containing 15	1.80032	12.0261	3.45281
ENSG00000149554	CHEK1	protein_coding	1111	checkpoint kinase 1	1.657	52.8295	16.7521
ENSG00000149636	DSN1	protein_coding	79980	DSN1 homolog, MIS12 kinetochore complex component	2.09656	85.8264	20.0676
ENSG00000149929	HIRIP3	protein_coding	8479	HIRA interacting protein 3	1.54658	14.933	5.11186
ENSG00000151014	NOCT	protein_coding	25819	nocturnin	1.66192	19.1116	6.03962
ENSG00000151233	GXYLT1	protein_coding	283464	glucoside xylosyltransferase 1	1.25441	62.3082	26.1174
ENSG00000151287	TEX30	protein_coding	93081	testis expressed 30	1.66537	76.7939	24.2103
ENSG00000151503	NCAPD3	protein_coding	23310	non-SMC condensin II complex, subunit D3	1.88021	25.8102	7.01118
ENSG00000151725	CENPU	protein_coding	79682	centromere protein U	2.82621	70.4704	9.9365
ENSG00000151849	CENPJ	protein_coding	55835	centromere protein J	1.52663	18.6818	6.48423
ENSG00000152133	GPATCH11	protein_coding	253635	G patch domain containing 11	1.49164	38.3075	13.6224
ENSG00000152193	RNF219	protein_coding	79596	ring finger protein 219	1.09309	49.0099	22.9737
ENSG00000152253	SPC25	protein_coding	57405	SPC25, NDC80 kinetochore complex component	3.23147	66.1576	7.04384
ENSG00000152404	CWF19L2	protein_coding	143884	CWF19-like 2, cell cycle control (S. pombe)	1.15163	26.1629	11.7764
ENSG00000152422	XRCC4	protein_coding	7518	X-ray repair complementing defective repair in Chinese hamster cells 4	1.01152	23.2583	11.5367
ENSG00000152455	SUV39H2	protein_coding	79723	suppressor of variegation 3-9 homolog 2 (Drosophila)	2.02911	40.042	9.81054
ENSG00000152778	IFIT5	protein_coding	24138	interferon-induced protein with tetratricopeptide repeats 5	1.54318	44.8687	15.3957
ENSG00000153044	CENPH	protein_coding	64946	centromere protein H	2.026	37.0389	9.09431
ENSG00000153207	AHCTF1	protein_coding	25909	AT hook containing transcription factor 1	1.11211	46.8938	21.6939
ENSG00000153234	NR4A2	protein_coding	4929	nuclear receptor subfamily 4, group A, member 2	5.39127	11.0344	0.262914
ENSG00000153485	TMEM251	protein_coding	26175	transmembrane protein 251	1.39482	64.7635	24.6291
ENSG00000153922	CHD1	protein_coding	1105	chromodomain helicase DNA binding protein 1	1.13941	34.5545	15.6858
ENSG00000153936	HS2ST1	protein_coding	9653	heparan sulfate 2-O-sulfotransferase 1	1.0042	40.3352	20.109
ENSG00000154146	NRGN	protein_coding	4900	neurogranin (protein kinase C substrate, RC3)	1.36408	57.4961	22.3363
ENSG00000154429	CCSAP	protein_coding	126731	centriole, cilia and spindle-associated protein	2.0339	18.7766	4.58514
ENSG00000154640	BTG3	protein_coding	10950	BTG family, member 3	1.0727	117.553	55.8879
ENSG00000154839	SKA1	protein_coding	220134	spindle and kinetochore associated complex subunit 1	3.69439	64.2298	4.96152
ENSG00000155097	ATP6V1C1	protein_coding	528	ATPase, H+ transporting, lysosomal 42kDa, V1 subunit C1	1.15263	101.836	45.806
ENSG00000155287	SLC25A28	protein_coding	81894	solute carrier family 25 (mitochondrial iron transporter), member 28	1.03713	35.7741	17.4325
ENSG00000155330	C16orf87	protein_coding	388272	chromosome 16 open reading frame 87	1.00833	10.702	5.32023
ENSG00000155561	NUP205	protein_coding	23165	nucleoporin 205kDa	1.23679	57.4582	24.3805
ENSG00000155858	LSM11	protein_coding	134353	LSM11, U7 small nuclear RNA associated	1.00992	13.728	6.81696
ENSG00000156136	DCK	protein_coding	1633	deoxycytidine kinase	1.58872	71.1608	23.6585
ENSG00000156304	SCAF4	protein_coding	57466	SR-related CTD-associated factor 4	1.03727	16.529	8.05374
ENSG00000156374	PCGF6	protein_coding	84108	polycomb group ring finger 6	1.00861	30.6776	15.2475
ENSG00000156384	SFR1	protein_coding	119392	SWI5-dependent homologous recombination repair protein 1	1.6273	28.9848	9.38221
ENSG00000156504	FAM122B	protein_coding	159090	family with sequence similarity 122B	1.87111	35.3178	9.65459
ENSG00000156587	UBE2L6	protein_coding	9246	ubiquitin-conjugating enzyme E2L 6	1.51091	166.861	58.5499
ENSG00000156802	ATAD2	protein_coding	29028	ATPase family, AAA domain containing 2	3.7276	123.321	9.30935
ENSG00000156876	SASS6	protein_coding	163786	SAS-6 centriolar assembly protein	3.0317	22.6185	2.76587
ENSG00000156970	BUB1B	protein_coding	701	BUB1 mitotic checkpoint serine/threonine kinase B	2.98452	78.011	9.85658
ENSG00000157036	EXOG	protein_coding	9941	endo/exonuclease (5'-3'), endonuclease G-like	1.10676	12.9733	6.02397
ENSG00000157456	CCNB2	protein_coding	9133	cyclin B2	2.42114	95.1964	17.774
ENSG00000157514	TSC22D3	protein_coding	1831	TSC22 domain family, member 3	1.05295	30.8897	14.8882
ENSG00000157540	DYRK1A	protein_coding	1859	dual-specificity tyrosine-(Y)-phosphorylation regulated kinase 1A	1.14498	16.5238	7.47198
ENSG00000157601	MX1	protein_coding	4599	MX dynamin-like GTPase 1	5.43734	163.654	3.77681
ENSG00000158164	TMSB15A	protein_coding	11013	thymosin beta 15a	2.70115	12.5422	1.92862
ENSG00000158201	ABHD3	protein_coding	171586	abhydrolase domain containing 3	2.32283	20.9157	4.18052
ENSG00000158402	CDC25C	protein_coding	995	cell division cycle 25C	3.1484	38.7476	4.36999
ENSG00000158470	B4GALT5	protein_coding	9334	UDP-Gal:betaGlcNAc beta 1,4- galactosyltransferase, polypeptide 5	1.04727	159.444	77.1522
ENSG00000158859	ADAMTS4	protein_coding	9507	ADAM metallopeptidase with thrombospondin type 1 motif, 4	1.21954	16.9849	7.29366
ENSG00000158987	RAPGEF6	protein_coding	51735	Rap guanine nucleotide exchange factor (GEF) 6	1.30845	13.3591	5.39381
ENSG00000159055	MIS18A	protein_coding	54069	MIS18 kinetochore protein A	2.04009	46.3885	11.2793
ENSG00000159082	SYNJ1	protein_coding	8867	synaptojanin 1	1.39204	15.0828	5.74694
ENSG00000159147	DONSON	protein_coding	29980	downstream neighbor of SON	2.2717	77.2746	16.0024
ENSG00000159200	RCAN1	protein_coding	1827	regulator of calcineurin 1	1.03096	66.2235	32.4089
ENSG00000159259	CHAF1B	protein_coding	8208	chromatin assembly factor 1, subunit B (p60)	2.42167	25.8409	4.82295
ENSG00000159873	CCDC117	protein_coding	150275	coiled-coil domain containing 117	1.19982	60.5145	26.3437
ENSG00000160710	ADAR	protein_coding	103	adenosine deaminase, RNA-specific	1.20444	166.927	72.4361
ENSG00000160753	RUSC1	protein_coding	23623	RUN and SH3 domain containing 1	1.37968	23.9039	9.18637
ENSG00000160932	LY6E	protein_coding	4061	lymphocyte antigen 6 complex, locus E	1.23511	112.002	47.5794
ENSG00000160957	RECQL4	protein_coding	9401	RecQ helicase-like 4	1.49394	12.8758	4.57145
ENSG00000161800	RACGAP1	protein_coding	29127	Rac GTPase activating protein 1	2.88389	101.516	13.753
ENSG00000161888	SPC24	protein_coding	147841	SPC24, NDC80 kinetochore complex component	2.90643	41.4085	5.52288
ENSG00000161981	SNRNP25	protein_coding	79622	small nuclear ribonucleoprotein 25kDa (U11/U12)	1.01102	49.5723	24.5975
ENSG00000162063	CCNF	protein_coding	899	cyclin F	1.83464	23.1817	6.49924
ENSG00000162174	ASRGL1	protein_coding	80150	asparaginase like 1	1.45635	43.4782	15.8441
ENSG00000162607	USP1	protein_coding	7398	ubiquitin specific peptidase 1	2.23951	102.327	21.6686
ENSG00000162772	ATF3	protein_coding	467	activating transcription factor 3	1.82465	31.4273	8.87221
ENSG00000162775	RBM15	protein_coding	64783	RNA binding motif protein 15	1.56327	10.7802	3.64782
ENSG00000163002	NUP35	protein_coding	129401	nucleoporin 35kDa	1.49914	19.5529	6.91711
ENSG00000163006	CCDC138	protein_coding	165055	coiled-coil domain containing 138	2.53789	14.575	2.50972
ENSG00000163257	DCAF16	protein_coding	54876	DDB1 and CUL4 associated factor 16	1.434	40.3363	14.9286
ENSG00000163319	MRPS18C	protein_coding	51023	mitochondrial ribosomal protein S18C	1.0259	37.1416	18.2404
ENSG00000163374	YY1AP1	protein_coding	55249	YY1 associated protein 1	1.01552	46.0268	22.7672
ENSG00000163507	KIAA1524	protein_coding	57650	KIAA1524	2.78506	63.7931	9.25524
ENSG00000163510	CWC22	protein_coding	57703	CWC22 spliceosome-associated protein	1.08677	59.0029	27.7793
ENSG00000163535	SGO2	protein_coding	151246	shugoshin-like 2 (S. pombe)	2.7041	45.6342	7.00285
ENSG00000163539	CLASP2	protein_coding	23122	cytoplasmic linker associated protein 2	1.01624	14.4373	7.13787
ENSG00000163635	ATXN7	protein_coding	6314	ataxin 7	1.18008	10.4182	4.59781
ENSG00000163655	GMPS	protein_coding	8833	guanine monophosphate synthase	1.3237	44.4363	17.7528
ENSG00000163781	TOPBP1	protein_coding	11073	topoisomerase (DNA) II binding protein 1	2.04664	76.193	18.4422
ENSG00000163808	KIF15	protein_coding	56992	kinesin family member 15	2.72802	19.787	2.98652
ENSG00000163840	DTX3L	protein_coding	151636	deltex 3 like, E3 ubiquitin ligase	1.95363	79.4729	20.5171
ENSG00000163918	RFC4	protein_coding	5984	replication factor C (activator 1) 4, 37kDa	2.50136	59.837	10.5678
ENSG00000163923	RPL39L	protein_coding	116832	ribosomal protein L39-like	2.07309	50.0977	11.9057
ENSG00000163950	SLBP	protein_coding	7884	stem-loop binding protein	1.07306	201.38	95.718
ENSG00000163964	PIGX	protein_coding	54965	phosphatidylinositol glycan anchor biosynthesis, class X	1.26197	21.3787	8.91436
ENSG00000164032	H2AFZ	protein_coding	3015	H2A histone family, member Z	1.5663	1127.7	380.795
ENSG00000164045	CDC25A	protein_coding	993	cell division cycle 25A	3.00851	49.4037	6.13915
ENSG00000164070	HSPA4L	protein_coding	22824	heat shock 70kDa protein 4-like	1.26978	14.0233	5.81577
ENSG00000164087	POC1A	protein_coding	25886	POC1 centriolar protein A	1.84841	33.8752	9.40708
ENSG00000164104	HMGB2	protein_coding	3148	high mobility group box 2	2.36986	322.363	62.3658
ENSG00000164109	MAD2L1	protein_coding	4085	MAD2 mitotic arrest deficient-like 1 (yeast)	2.76402	62.0394	9.13303
ENSG00000164306	PRIMPOL	protein_coding	201973	primase and polymerase (DNA-directed)	1.01858	17.2429	8.51112
ENSG00000164430	MB21D1	protein_coding	115004	Mab-21 domain containing 1	2.76745	12.7619	1.87427
ENSG00000164466	SFXN1	protein_coding	94081	sideroflexin 1	1.14522	48.0139	21.7081
ENSG00000164611	PTTG1	protein_coding	9232	pituitary tumor-transforming 1	1.58449	149.688	49.9124
ENSG00000164754	RAD21	protein_coding	5885	RAD21 cohesin complex component	1.28551	169.169	69.3972
ENSG00000164758	MED30	protein_coding	90390	mediator complex subunit 30	1.19833	25.4849	11.1058
ENSG00000164985	PSIP1	protein_coding	11168	PC4 and SFRS1 interacting protein 1	1.59679	77.3139	25.5608
ENSG00000165118	C9orf64	protein_coding	84267	chromosome 9 open reading frame 64	1.26178	10.9973	4.58621
ENSG00000165195	PIGA	protein_coding	5277	phosphatidylinositol glycan anchor biosynthesis, class A	1.27017	10.7507	4.45735
ENSG00000165244	ZNF367	protein_coding	195828	zinc finger protein 367	4.11209	42.2126	2.44106
ENSG00000165304	MELK	protein_coding	9833	maternal embryonic leucine zipper kinase	2.09892	74.5392	17.3999
ENSG00000165417	GTF2A1	protein_coding	2957	general transcription factor IIA, 1, 19/37kDa	1.29268	31.9998	13.0621
ENSG00000165480	SKA3	protein_coding	221150	spindle and kinetochore associated complex subunit 3	3.14127	60.5831	6.86651
ENSG00000165490	DDIAS	protein_coding	220042	DNA damage-induced apoptosis suppressor	2.29948	28.9143	5.87356
ENSG00000165501	LRR1	protein_coding	122769	leucine rich repeat protein 1	1.49883	60.0185	21.2369
ENSG00000165704	HPRT1	protein_coding	3251	hypoxanthine phosphoribosyltransferase 1	1.38313	185.998	71.3088
ENSG00000165943	MOAP1	protein_coding	64112	modulator of apoptosis 1	1.07367	63.7143	30.2712
ENSG00000165949	IFI27	protein_coding	3429	interferon, alpha-inducible protein 27	1.01814	397.189	196.113
ENSG00000166004	CEP295	protein_coding	85459	centrosomal protein 295kDa	1.30482	13.3064	5.38607
ENSG00000166037	CEP57	protein_coding	9702	centrosomal protein 57kDa	1.32065	41.0651	16.4405
ENSG00000166165	CKB	protein_coding	1152	creatine kinase, brain	3.33655	11.5795	1.14627
ENSG00000166411	IDH3A	protein_coding	3419	isocitrate dehydrogenase 3 (NAD+) alpha	1.19357	38.4428	16.808
ENSG00000166451	CENPN	protein_coding	55839	centromere protein N	2.54003	81.0954	13.9434
ENSG00000166483	WEE1	protein_coding	7465	WEE1 G2 checkpoint kinase	1.1465	20.9924	9.48266
ENSG00000166508	MCM7	protein_coding	4176	minichromosome maintenance complex component 7	2.06952	154.047	36.7001
ENSG00000166801	FAM111A	protein_coding	63901	family with sequence similarity 111, member A	1.70379	38.676	11.8727
ENSG00000166803	KIAA0101	protein_coding	9768	KIAA0101	3.04299	100.374	12.1783
ENSG00000166822	TMEM170A	protein_coding	124491	transmembrane protein 170A	1.21272	20.2748	8.74765
ENSG00000166845	C18orf54	protein_coding	162681	chromosome 18 open reading frame 54	1.25691	13.185	5.51714
ENSG00000166851	PLK1	protein_coding	5347	polo-like kinase 1	2.36823	36.1638	7.00432
ENSG00000166881	NEMP1	protein_coding	23306	nuclear envelope integral membrane protein 1	2.60237	61.2891	10.0924
ENSG00000166889	PATL1	protein_coding	219988	protein associated with topoisomerase II homolog 1 (yeast)	1.3727	55.7048	21.5114
ENSG00000167081	PBX3	protein_coding	5090	pre-B-cell leukemia homeobox 3	1.01031	27.516	13.66
ENSG00000167325	RRM1	protein_coding	6240	ribonucleotide reductase M1	2.22961	235.038	50.114
ENSG00000167513	CDT1	protein_coding	81620	chromatin licensing and DNA replication factor 1	2.67734	13.5993	2.12598
ENSG00000167536	DHRS13	protein_coding	147015	dehydrogenase/reductase (SDR family) member 13	1.42162	10.313	3.84977
ENSG00000167550	RHEBL1	protein_coding	121268	Ras homolog enriched in brain like 1	2.85234	28.0263	3.88085
ENSG00000167553	TUBA1C	protein_coding	84790	tubulin, alpha 1c	1.20619	387.787	168.072
ENSG00000167670	CHAF1A	protein_coding	10036	chromatin assembly factor 1, subunit A (p150)	2.50424	44.1382	7.77969
ENSG00000167842	MIS12	protein_coding	79003	MIS12 kinetochore complex component	1.28875	64.8946	26.5618
ENSG00000167900	TK1	protein_coding	7083	thymidine kinase 1, soluble	2.45298	210.921	38.5209
ENSG00000168016	TRANK1	protein_coding	9881	tetratricopeptide repeat and ankyrin repeat containing 1	1.10818	11.5266	5.34694
ENSG00000168078	PBK	protein_coding	55872	PDZ binding kinase	2.99563	167.909	21.0523
ENSG00000168394	TAP1	protein_coding	6890	transporter 1, ATP-binding cassette, sub-family B (MDR/TAP)	1.5584	103.693	35.2064
ENSG00000168411	RFWD3	protein_coding	55159	ring finger and WD repeat domain 3	1.78898	49.1157	14.2129
ENSG00000168476	REEP4	protein_coding	80346	receptor accessory protein 4	1.02407	22.3713	11.0005
ENSG00000168496	FEN1	protein_coding	2237	flap structure-specific endonuclease 1	2.84144	222.834	31.0902
ENSG00000168556	ING2	protein_coding	3622	inhibitor of growth family, member 2	1.54646	38.3845	13.1409
ENSG00000168566	SNRNP48	protein_coding	154007	small nuclear ribonucleoprotein 48kDa (U11/U12)	1.60372	27.8641	9.16807
ENSG00000168961	LGALS9	protein_coding	3965	lectin, galactoside-binding, soluble, 9	1.26923	27.0575	11.2256
ENSG00000169245	CXCL10	protein_coding	3627	chemokine (C-X-C motif) ligand 10	6.34018	26.3466	0.325192
ENSG00000169248	CXCL11	protein_coding	6373	chemokine (C-X-C motif) ligand 11	3.3686	25.4074	2.45986
ENSG00000169258	GPRIN1	protein_coding	114787	G protein regulated inducer of neurite outgrowth 1	1.16678	16.6634	7.42214
ENSG00000169375	SIN3A	protein_coding	25942	SIN3 transcription regulator family member A	1.19058	16.0895	7.04923
ENSG00000169379	ARL13B	protein_coding	200894	ADP-ribosylation factor-like 13B	1.5988	25.5019	8.41949
ENSG00000169607	CKAP2L	protein_coding	150468	cytoskeleton associated protein 2-like	3.25204	52.2309	5.48235
ENSG00000169679	BUB1	protein_coding	699	BUB1 mitotic checkpoint serine/threonine kinase	3.06712	73.4711	8.76642
ENSG00000169684	CHRNA5	protein_coding	1138	cholinergic receptor, nicotinic, alpha 5 (neuronal)	2.18368	13.8633	3.0515
ENSG00000170037	CNTROB	protein_coding	116840	centrobin, centrosomal BRCA2 interacting protein	1.01771	18.6082	9.19062
ENSG00000170089	RP11-423H2.1	transcribed_unprocessed_pseudogene	728554	THO complex 3 pseudogene	1.09009	28.9748	13.6104
ENSG00000170113	NIPA1	protein_coding	123606	non imprinted in Prader-Willi/Angelman syndrome 1	1.28668	26.7613	10.9693
ENSG00000170312	CDK1	protein_coding	983	cyclin-dependent kinase 1	3.25426	202.11	21.1815
ENSG00000170540	ARL6IP1	protein_coding	23204	ADP-ribosylation factor-like 6 interacting protein 1	1.23455	535.876	227.733
ENSG00000170581	STAT2	protein_coding	6773	signal transducer and activator of transcription 2, 113kDa	1.7229	51.3415	15.5534
ENSG00000170779	CDCA4	protein_coding	55038	cell division cycle associated 4	1.27639	57.4388	23.7123
ENSG00000170802	FOXN2	protein_coding	3344	forkhead box N2	1.18155	24.2713	10.7006
ENSG00000170860	LSM3	protein_coding	27258	LSM3 homolog, U6 small nuclear RNA and mRNA degradation associated	1.32199	102.207	40.8808
ENSG00000171241	SHCBP1	protein_coding	79801	SHC SH2-domain binding protein 1	3.18443	119.93	13.1922
ENSG00000171320	ESCO2	protein_coding	157570	establishment of sister chromatid cohesion N-acetyltransferase 2	3.30123	24.2428	2.4593
ENSG00000171612	SLC25A33	protein_coding	84275	solute carrier family 25 (pyrimidine nucleotide carrier), member 33	1.08097	22.9378	10.8429
ENSG00000171848	RRM2	protein_coding	6241	ribonucleotide reductase M2	3.60941	344.511	28.2268
ENSG00000171960	PPIH	protein_coding	10465	peptidylprolyl isomerase H (cyclophilin H)	1.06606	84.5348	40.3757
ENSG00000172175	MALT1	protein_coding	10892	MALT1 paracaspase	1.1816	10.9603	4.83199
ENSG00000172183	ISG20	protein_coding	3669	interferon stimulated exonuclease gene 20kDa	2.80867	14.6884	2.09644
ENSG00000172244	C5orf34	protein_coding	375444	chromosome 5 open reading frame 34	2.25633	14.5637	3.04823
ENSG00000172292	CERS6	protein_coding	253782	ceramide synthase 6	1.4571	21.1046	7.68683
ENSG00000172716	SLFN11	protein_coding	91607	schlafen family member 11	1.22417	53.8482	23.0495
ENSG00000172766	NAA16	protein_coding	79612	N(alpha)-acetyltransferase 16, NatA auxiliary subunit	1.16117	16.4327	7.34785
ENSG00000172795	DCP2	protein_coding	167227	decapping mRNA 2	1.5499	29.3586	10.027
ENSG00000172943	PHF8	protein_coding	23133	PHD finger protein 8	1.0696	11.1861	5.32963
ENSG00000173083	HPSE	protein_coding	10855	heparanase	1.58891	35.4002	11.7679
ENSG00000173193	PARP14	protein_coding	54625	poly (ADP-ribose) polymerase family, member 14	1.92713	93.5265	24.5929
ENSG00000173207	CKS1B	protein_coding	1163	CDC28 protein kinase regulatory subunit 1B	2.1338	164.064	37.3831
ENSG00000173821	RNF213	protein_coding	57674	ring finger protein 213	1.40348	29.5095	11.1551
ENSG00000173848	NET1	protein_coding	10276	neuroepithelial cell transforming 1	1.40749	79.082	29.8113
ENSG00000174010	KLHL15	protein_coding	80311	kelch-like family member 15	2.77199	11.1692	1.6352
ENSG00000174013	FBXO45	protein_coding	200933	F-box protein 45	1.06394	26.9642	12.8976
ENSG00000174371	EXO1	protein_coding	9156	exonuclease 1	3.53181	41.8613	3.61936
ENSG00000174442	ZWILCH	protein_coding	55055	zwilch kinetochore protein	1.79759	82.3763	23.6959
ENSG00000174738	NR1D2	protein_coding	9975	nuclear receptor subfamily 1, group D, member 2	1.1088	64.8655	30.0768
ENSG00000174839	DENND6A	protein_coding	201627	DENN/MADD domain containing 6A	1.0031	16.9036	8.43367
ENSG00000174842	GLMN	protein_coding	11146	glomulin, FKBP associated protein	1.27757	34.9877	14.4321
ENSG00000175063	UBE2C	protein_coding	11065	ubiquitin-conjugating enzyme E2C	2.73326	134.824	20.2757
ENSG00000175197	DDIT3	protein_coding	1649	DNA-damage-inducible transcript 3	2.12046	142.96	32.8772
ENSG00000175216	CKAP5	protein_coding	9793	cytoskeleton associated protein 5	1.09746	96.496	45.0964
ENSG00000175305	CCNE2	protein_coding	9134	cyclin E2	3.82772	86.6713	6.10401
ENSG00000175643	RMI2	protein_coding	116028	RecQ mediated genome instability 2	2.25298	17.9767	3.77136
ENSG00000175832	ETV4	protein_coding	2118	ets variant 4	1.00992	12.4806	6.19754
ENSG00000176208	ATAD5	protein_coding	79915	ATPase family, AAA domain containing 5	3.52658	12.4016	1.07615
ENSG00000176225	RTTN	protein_coding	25914	rotatin	1.39381	10.5378	4.01028
ENSG00000176244	ACBD7	protein_coding	414149	acyl-CoA binding domain containing 7	3.34787	13.4688	1.32287
ENSG00000176890	TYMS	protein_coding	7298	thymidylate synthetase	1.90423	318.745	85.1556
ENSG00000176953	NFATC2IP	protein_coding	84901	nuclear factor of activated T-cells, cytoplasmic, calcineurin-dependent 2 interacting protein	1.10145	37.8319	17.6314
ENSG00000176974	SHMT1	protein_coding	6470	serine hydroxymethyltransferase 1 (soluble)	1.92723	13.9676	3.67257
ENSG00000177084	POLE	protein_coding	5426	polymerase (DNA directed), epsilon, catalytic subunit	1.8923	11.3449	3.05607
ENSG00000177150	FAM210A	protein_coding	125228	family with sequence similarity 210, member A	1.24606	22.6724	9.5586
ENSG00000177302	TOP3A	protein_coding	7156	topoisomerase (DNA) III alpha	1.21523	15.1815	6.53875
ENSG00000177383	MAGEF1	protein_coding	64110	melanoma antigen family F1	1.01567	33.8138	16.7242
ENSG00000177409	SAMD9L	protein_coding	219285	sterile alpha motif domain containing 9-like	1.46441	57.8579	20.9668
ENSG00000177602	GSG2	protein_coding	83903	germ cell associated 2 (haspin)	2.53398	14.0379	2.4238
ENSG00000177917	ARL6IP6	protein_coding	151188	ADP-ribosylation factor-like 6 interacting protein 6	1.08164	37.4823	17.71
ENSG00000178074	C2orf69	protein_coding	205327	chromosome 2 open reading frame 69	1.33489	28.4777	11.2892
ENSG00000178202	KDELC2	protein_coding	143888	KDEL (Lys-Asp-Glu-Leu) containing 2	1.02569	57.5693	28.2765
ENSG00000178295	GEN1	protein_coding	348654	GEN1 Holliday junction 5' flap endonuclease	1.69368	12.8229	3.96404
ENSG00000178685	PARP10	protein_coding	84875	poly (ADP-ribose) polymerase family, member 10	1.01429	13.1066	6.48873
ENSG00000178691	SUZ12	protein_coding	23512	SUZ12 polycomb repressive complex 2 subunit	1.63265	73.3437	23.653
ENSG00000178718	RPP25	protein_coding	54913	ribonuclease P/MRP 25kDa subunit	1.04875	19.9795	9.65785
ENSG00000178966	RMI1	protein_coding	80010	RecQ mediated genome instability 1	1.69271	27.9121	8.63449
ENSG00000178999	AURKB	protein_coding	9212	aurora kinase B	3.12826	90.2058	10.3165
ENSG00000179750	APOBEC3B	protein_coding	9582	apolipoprotein B mRNA editing enzyme, catalytic polypeptide-like 3B	2.40218	37.3169	7.05955
ENSG00000180998	GPR137C	protein_coding	283554	G protein-coupled receptor 137C	2.53821	12.2281	2.10516
ENSG00000181222	POLR2A	protein_coding	5430	polymerase (RNA) II (DNA directed) polypeptide A, 220kDa	1.35705	49.4048	19.2867
ENSG00000181381	DDX60L	protein_coding	91351	DEAD (Asp-Glu-Ala-Asp) box polypeptide 60-like	1.58183	34.8105	11.6287
ENSG00000181544	FANCB	protein_coding	2187	Fanconi anemia, complementation group B	3.26191	14.5223	1.51392
ENSG00000181938	GINS3	protein_coding	64785	GINS complex subunit 3 (Psf3 homolog)	1.88091	28.2364	7.66653
ENSG00000182118	FAM89A	protein_coding	375061	family with sequence similarity 89, member A	1.0116	19.3239	9.58461
ENSG00000182481	KPNA2	protein_coding	3838	karyopherin alpha 2 (RAG cohort 1, importin alpha 1)	1.37488	529.731	204.256
ENSG00000182504	CEP97	protein_coding	79598	centrosomal protein 97kDa	1.73555	11.6015	3.48388
ENSG00000182628	SKA2	protein_coding	348235	spindle and kinetochore associated complex subunit 2	1.55011	111.155	37.9577
ENSG00000182963	GJC1	protein_coding	10052	gap junction protein, gamma 1, 45kDa	1.247	17.2559	7.27035
ENSG00000183137	CEP57L1	protein_coding	285753	centrosomal protein 57kDa-like 1	1.15063	14.8321	6.68078
ENSG00000183527	PSMG1	protein_coding	8624	proteasome (prosome, macropain) assembly chaperone 1	1.08	95.8819	45.3548
ENSG00000183624	HMCES	protein_coding	56941	5-hydroxymethylcytosine (hmC) binding, ES cell-specific	1.05979	64.6617	31.0183
ENSG00000183763	TRAIP	protein_coding	10293	TRAF interacting protein	2.58168	11.5446	1.92848
ENSG00000183765	CHEK2	protein_coding	11200	checkpoint kinase 2	1.70148	28.6637	8.8132
ENSG00000183814	LIN9	protein_coding	286826	lin-9 DREAM MuvB core complex component	2.13912	15.3418	3.48286
ENSG00000183856	IQGAP3	protein_coding	128239	IQ motif containing GTPase activating protein 3	2.14878	20.7177	4.6719
ENSG00000184162	NR2C2AP	protein_coding	126382	nuclear receptor 2C2-associated protein	1.327	24.7467	9.86393
ENSG00000184445	KNTC1	protein_coding	9735	kinetochore associated 1	1.8575	13.5385	3.736
ENSG00000184661	CDCA2	protein_coding	157313	cell division cycle associated 2	3.18482	63.018	6.93007
ENSG00000184979	USP18	protein_coding	11274	ubiquitin specific peptidase 18	1.62704	126.249	40.8733
ENSG00000184992	BRI3BP	protein_coding	140707	BRI3 binding protein	1.92536	10.0112	2.63569
ENSG00000185104	FAF1	protein_coding	11124	Fas (TNFRSF6) associated factor 1	1.12012	31.77	14.616
ENSG00000185480	PARPBP	protein_coding	55010	PARP1 binding protein	2.52878	34.9672	6.05932
ENSG00000185507	IRF7	protein_coding	3665	interferon regulatory factor 7	2.54597	34.6889	5.93985
ENSG00000185697	MYBL1	protein_coding	4603	v-myb avian myeloblastosis viral oncogene homolog-like 1	2.4618	14.1636	2.57098
ENSG00000185716	C16orf52	protein_coding	730094	chromosome 16 open reading frame 52	1.12303	23.6985	10.8807
ENSG00000185745	IFIT1	protein_coding	3434	interferon-induced protein with tetratricopeptide repeats 1	7.4015	189.859	1.12294
ENSG00000185885	IFITM1	protein_coding	8519	interferon induced transmembrane protein 1	4.72843	189.445	7.14634
ENSG00000186185	KIF18B	protein_coding	146909	kinesin family member 18B	2.8691	15.333	2.09866
ENSG00000186193	SAPCD2	protein_coding	89958	suppressor APC domain containing 2	1.879	11.5979	3.15315
ENSG00000186283	TOR3A	protein_coding	64222	torsin family 3, member A	1.35237	41.019	16.065
ENSG00000186480	INSIG1	protein_coding	3638	insulin induced gene 1	1.112	27.3405	12.6491
ENSG00000186594	MIR22HG	lincRNA	84981	MIR22 host gene	1.25389	124.867	52.3586
ENSG00000186834	HEXIM1	protein_coding	10614	hexamethylene bis-acetamide inducible 1	1.49857	65.8179	23.2932
ENSG00000186871	ERCC6L	protein_coding	54821	excision repair cross-complementation group 6-like	3.64468	36.0691	2.88389
ENSG00000187479	C11orf96	protein_coding	387763	chromosome 11 open reading frame 96	1.01806	25.6055	12.6435
ENSG00000187522	HSPA14	protein_coding	51182	heat shock 70kDa protein 14	1.45346	38.2223	13.9567
ENSG00000187608	ISG15	protein_coding	9636	ISG15 ubiquitin-like modifier	2.45101	587.049	107.361
ENSG00000187790	FANCM	protein_coding	57697	Fanconi anemia, complementation group M	1.19055	10.4763	4.59003
ENSG00000188229	TUBB4B	protein_coding	10383	tubulin, beta 4B class IVb	1.14274	584.141	264.557
ENSG00000188313	PLSCR1	protein_coding	5359	phospholipid scramblase 1	2.23605	113.706	24.1359
ENSG00000188486	H2AFX	protein_coding	3014	H2A histone family, member X	1.37949	68.0918	26.1714
ENSG00000188610	FAM72B	protein_coding	653820	family with sequence similarity 72, member B	2.50241	14.5225	2.56296
ENSG00000188811	NHLRC3	protein_coding	387921	NHL repeat containing 3	1.42761	10.8273	4.02502
ENSG00000189057	FAM111B	protein_coding	374393	family with sequence similarity 111, member B	3.67022	65.1912	5.12085
ENSG00000189308	LIN54	protein_coding	132660	lin-54 DREAM MuvB core complex component	1.9798	16.9792	4.30465
ENSG00000196116	TDRD7	protein_coding	23424	tudor domain containing 7	1.30672	43.6986	17.6647
ENSG00000196290	NIF3L1	protein_coding	60491	NIF3 NGG1 interacting factor 3-like 1	1.0208	36.6034	18.0398
ENSG00000196584	XRCC2	protein_coding	7516	X-ray repair complementing defective repair in Chinese hamster cells 2	3.40518	22.0851	2.08467
ENSG00000196821	C6orf106	protein_coding	64771	chromosome 6 open reading frame 106	1.16043	133.206	59.5934
ENSG00000197008	ZNF138	protein_coding	7697	zinc finger protein 138	1.25085	12.2218	5.13561
ENSG00000197275	RAD54B	protein_coding	25788	RAD54 homolog B (S. cerevisiae)	1.95013	12.5413	3.24561
ENSG00000197299	BLM	protein_coding	641	Bloom syndrome, RecQ helicase-like	3.26536	22.6569	2.3563
ENSG00000197343	ZNF655	protein_coding	79027	zinc finger protein 655	1.21253	11.1151	4.79631
ENSG00000198042	MAK16	protein_coding	84549	MAK16 homolog	1.08512	40.4556	19.0689
ENSG00000198056	PRIM1	protein_coding	5557	primase, DNA, polypeptide 1 (49kDa)	2.27977	27.0866	5.57796
ENSG00000198142	SOWAHC	protein_coding	65124	sosondowah ankyrin repeat domain family member C	1.42348	13.2561	4.94204
ENSG00000198176	TFDP1	protein_coding	7027	transcription factor Dp-1	1.13054	191.747	87.5794
ENSG00000198406	BZW1P2	processed_pseudogene			1.59814	50.9708	16.8358
ENSG00000198554	WDHD1	protein_coding	11169	WD repeat and HMG-box DNA binding protein 1	2.4804	35.6727	6.39237
ENSG00000198604	BAZ1A	protein_coding	11177	bromodomain adjacent to zinc finger domain, 1A	1.22184	75.18	32.2324
ENSG00000198743	SLC5A3	protein_coding	6526	solute carrier family 5 (sodium/myo-inositol cotransporter), member 3	1.39466	12.5633	4.77822
ENSG00000198818	SFT2D1	protein_coding	113402	SFT2 domain containing 1	1.2822	47.3166	19.4551
ENSG00000198826	ARHGAP11A	protein_coding	9824	Rho GTPase activating protein 11A	2.45	38.5668	7.05812
ENSG00000198830	HMGN2	protein_coding	3151	high mobility group nucleosomal binding domain 2	1.36779	560.398	217.145
ENSG00000198887	SMC5	protein_coding	23137	structural maintenance of chromosomes 5	1.2579	28.3613	11.8593
ENSG00000198901	PRC1	protein_coding	9055	protein regulator of cytokinesis 1	2.75755	144.637	21.3882
ENSG00000198924	DCLRE1A	protein_coding	9937	DNA cross-link repair 1A	1.09815	16.8431	7.86769
ENSG00000200087	SNORA73B	snoRNA			2.3488	15.6263	3.06759
ENSG00000201321	RNA5S9	rRNA	100169760	RNA, 5S ribosomal 9	3.51167	16.6608	1.46076
ENSG00000203760	CENPW	protein_coding	387103	centromere protein W	1.76733	171.051	50.2467
ENSG00000204138	PHACTR4	protein_coding	65979	phosphatase and actin regulator 4	1.28304	29.4298	12.0935
ENSG00000204256	BRD2	protein_coding	6046	bromodomain containing 2	1.0883	88.5594	41.6509
ENSG00000204261	PSMB8-AS1	lincRNA	100507463	PSMB8 antisense RNA 1 (head to head)	1.79615	11.6964	3.3679
ENSG00000204267	TAP2	protein_coding	6891	transporter 2, ATP-binding cassette, sub-family B (MDR/TAP)	1.55139	59.6087	20.3373
ENSG00000204315	FKBPL	protein_coding	63943	FK506 binding protein like	1.2119	29.2793	12.6398
ENSG00000204386	NEU1	protein_coding	4758	sialidase 1 (lysosomal sialidase)	1.04104	69.0757	33.5691
ENSG00000204388	HSPA1B	protein_coding	3304	heat shock 70kDa protein 1B	1.91858	171.369	45.3296
ENSG00000204389	HSPA1A	protein_coding	3303	heat shock 70kDa protein 1A	1.52254	197.711	68.8179
ENSG00000204516	MICB	protein_coding	4277	MHC class I polypeptide-related sequence B	1.12202	61.6057	28.3048
ENSG00000204520	MICA	protein_coding	100507436	MHC class I polypeptide-related sequence A	1.02808	56.8139	27.8594
ENSG00000204536	CCHCR1	protein_coding	54535	coiled-coil alpha-helical rod protein 1	1.16839	13.7967	6.13839
ENSG00000204642	HLA-F	protein_coding	3134	major histocompatibility complex, class I, F	1.64818	13.1255	4.18761
ENSG00000204899	MZT1	protein_coding	440145	mitotic spindle organizing protein 1	1.06761	73.9458	35.2801
ENSG00000205208	C4orf46	protein_coding	201725	chromosome 4 open reading frame 46	1.79009	35.4254	10.2434
ENSG00000205413	SAMD9	protein_coding	54809	sterile alpha motif domain containing 9	1.95739	35.8469	9.23036
ENSG00000205659	LIN52	protein_coding	91750	lin-52 DREAM MuvB core complex component	1.93606	32.6101	8.522
ENSG00000206527	HACD2	protein_coding	201562	3-hydroxyacyl-CoA dehydratase 2	1.29918	41.4906	16.86
ENSG00000213186	TRIM59	protein_coding	286827	tripartite motif containing 59	2.19962	12.4065	2.70083
ENSG00000213341	CHUK	protein_coding	1147	conserved helix-loop-helix ubiquitous kinase	1.01616	32.0519	15.8474
ENSG00000213390	ARHGAP19	protein_coding	84986	Rho GTPase activating protein 19	1.04289	17.1903	8.34339
ENSG00000213551	DNAJC9	protein_coding	23234	DnaJ (Hsp40) homolog, subfamily C, member 9	1.72642	97.8515	29.5709
ENSG00000213853	EMP2	protein_coding	2013	epithelial membrane protein 2	1.79896	11.906	3.42157
ENSG00000213928	IRF9	protein_coding	10379	interferon regulatory factor 9	1.54955	43.5886	14.8905
ENSG00000214367	HAUS3	protein_coding	79441	HAUS augmin-like complex, subunit 3	1.23963	13.6149	5.76563
ENSG00000216490	IFI30	protein_coding	10437	interferon, gamma-inducible protein 30	2.16117	21.6235	4.83445
ENSG00000217128	FNIP1	protein_coding	96459	folliculin interacting protein 1	1.02991	20.5888	10.0832
ENSG00000221823	PPP3R1	protein_coding	5534	protein phosphatase 3, regulatory subunit B, alpha	1.32836	121.804	48.5049
ENSG00000221829	FANCG	protein_coding	2189	Fanconi anemia, complementation group G	1.5333	23.7511	8.2057
ENSG00000221869	CEBPD	protein_coding	1052	CCAAT/enhancer binding protein (C/EBP), delta	1.11032	11.4412	5.2995
ENSG00000221963	APOL6	protein_coding	80830	apolipoprotein L, 6	2.38596	18.5292	3.54496
ENSG00000228144	RP11-745O10.4	protein_coding			1.47257	21.571	7.77288
ENSG00000228716	DHFR	protein_coding	1719	dihydrofolate reductase	2.47453	139.145	25.0356
ENSG00000233461	RP11-295G20.2	antisense			1.20678	45.2719	19.6133
ENSG00000234127	TRIM26	protein_coding	7726	tripartite motif containing 26	1.28822	53.2103	21.7873
ENSG00000234883	MIR155HG	lincRNA	114614	MIR155 host gene	1.18152	17.3481	7.64852
ENSG00000235655	H3F3AP4	processed_pseudogene			9.351	110.478	0.169178
ENSG00000237649	KIFC1	protein_coding	3833	kinesin family member C1	2.58636	48.626	8.09647
ENSG00000240065	PSMB9	protein_coding	5698	proteasome subunit beta 9	1.80701	35.8381	10.2419
ENSG00000240344	PPIL3	protein_coding	53938	peptidylprolyl isomerase (cyclophilin)-like 3	1.13541	30.3504	13.8157
ENSG00000241360	PDXP	protein_coding	57026	pyridoxal (pyridoxine, vitamin B6) phosphatase	1.3122	31.7813	12.7986
ENSG00000242265	PEG10	protein_coding	23089	paternally expressed 10	2.28784	19.5684	4.00726
ENSG00000243927	MRPS6	protein_coding	64968	mitochondrial ribosomal protein S6	1.05715	40.0327	19.239
ENSG00000251022	THAP9-AS1	antisense	100499177	THAP9 antisense RNA 1	1.69034	21.0777	6.53098
ENSG00000253250	C8orf88	protein_coding	100127983	chromosome 8 open reading frame 88	1.15908	29.8739	13.3775
ENSG00000253251	CTC-534A2.2	protein_coding			1.26299	10.7481	4.47851
ENSG00000253729	PRKDC	protein_coding	5591	protein kinase, DNA-activated, catalytic polypeptide	1.02824	61.0777	29.947
ENSG00000255150	EID3	protein_coding	493861	EP300 interacting inhibitor of differentiation 3	3.30957	14.0979	1.42192
ENSG00000258017	RP11-386G11.10	antisense			1.08434	44.8542	21.1536
ENSG00000258232	RP11-161H23.5	antisense			1.17377	19.7235	8.74262
ENSG00000258964	RP11-618G20.1	processed_transcript			1.52058	10.5287	3.66974
ENSG00000259332	ST20-MTHFS	protein_coding	100528021	ST20-MTHFS readthrough	1.86446	10.0553	2.76145
ENSG00000261061	RP11-303E16.2	sense_intronic			2.39343	58.4214	11.1193
ENSG00000262660	RP13-1032I1.10	protein_coding			1.50304	11.792	4.16034
ENSG00000263513	FAM72C	protein_coding	554282	family with sequence similarity 72, member C	2.28488	10.9162	2.24004
ENSG00000263934	SNORD3A	snoRNA	780851	small nucleolar RNA, C/D box 3A	1.99788	55.2262	13.8268
ENSG00000264364	DYNLL2	protein_coding	140735	dynein, light chain, LC8-type 2	1.11533	56.9675	26.2954
ENSG00000267100	ILF3-AS1	lincRNA	147727	ILF3 antisense RNA 1 (head to head)	1.18049	14.7424	6.50438
ENSG00000267321	RP11-1094M14.11	lincRNA			2.15292	26.0865	5.86576
ENSG00000267519	MIR24-2	lincRNA	284454	uncharacterized LOC284454	1.15447	31.6863	14.2344
ENSG00000269900	RMRP	lincRNA	6023	RNA component of mitochondrial RNA processing endoribonuclease	1.09078	11.6045	5.4484
ENSG00000271503	CCL5	protein_coding	6352	chemokine (C-C motif) ligand 5	2.85273	79.0617	10.9448
ENSG00000273003	ARL2-SNX15	protein_coding			5.89378	25.0609	0.421494
ENSG00000273174	RP11-434H6.6	antisense			2.1074	10.8713	2.52284
ENSG00000273604	C17orf96	protein_coding	100170841	chromosome 17 open reading frame 96	1.23093	11.9584	5.09477
ENSG00000274012	RN7SL2	misc_RNA	378706	RNA, 7SL, cytoplasmic 2	1.62919	283.919	91.7822
ENSG00000274605	RP11-12G12.7	lincRNA			1.20945	16.819	7.27306
ENSG00000274615	CH17-258A22.4	unprocessed_pseudogene			1.89814	21.2318	5.69627
ENSG00000275215	RNA5-8S5	rRNA	100008587	RNA, 5.8S ribosomal 5	3.755	1285.42	95.2088
ENSG00000275632	RP5-967N21.11	lincRNA			4.36629	12.3154	0.597126
ENSG00000276043	UHRF1	protein_coding	29128	ubiquitin-like with PHD and ring finger domains 1	2.37395	26.7253	5.15577
ENSG00000276168	RN7SL1	misc_RNA	6029	RNA, 7SL, cytoplasmic 1	1.5467	289.419	99.0656
ENSG00000277209	RPPH1	ribozyme	85495	ribonuclease P RNA component H1	2.73002	20.7801	3.13207
ENSG00000277462	ZNF670	protein_coding	93474	zinc finger protein 670	1.19883	24.9745	10.8796
ENSG00000277739	RNA5-8S5	rRNA	100008587	RNA, 5.8S ribosomal 5	3.7701	1311.34	96.1177
ENSG00000278189	RNA5-8S5	rRNA	100008587	RNA, 5.8S ribosomal 5	3.8793	1314.13	89.3009
ENSG00000278233	RNA5-8S5	rRNA	100008587	RNA, 5.8S ribosomal 5	3.86631	1328.87	91.1187
ENSG00000278259	MYO19	protein_coding	80179	myosin XIX	1.1024	11.4411	5.32857
ENSG00000278535	DHRS11	protein_coding	79154	dehydrogenase/reductase (SDR family) member 11	1.2309	10.7496	4.57986
ENSG00000280206	CTB-193M12.5	lincRNA			1.04299	21.6855	10.5244
ENSG00000281028	RP11-717K11.2	protein_coding	55300	phosphatidylinositol 4-kinase type 2 beta	1.82685	14.9283	4.20799
ENSG00000283029	RN7SL1	non_coding			1.40218	10.1076	3.82426
ENSG00000283149	RP11-134F2.8	protein_coding			1.92671	36.9353	9.71505
ENSG00000283293	RN7SK	snRNA			1.02294	42.4309	20.8808
